# Supplementary material for: Discovering privileged topologies of molecular knots with self-assembling models
Source: Nat Commun. 2018 Aug 3;9:3051. doi: 10.1038/s41467-018-05413-z (PMC6076300; doi:10.1038/s41467-018-05413-z)
Supplement: Supplementary file 3 — Supplementary Data 1 [file 41467_2018_5413_MOESM3_ESM.zip]

Archive with 89 entries (63 files):
- Supplementary_Data_1/
- Supplementary_Data_1/MC/
- Supplementary_Data_1/MC/3_templates_same_chirality/
- Supplementary_Data_1/MC/3_templates_same_chirality/3_1/
- Supplementary_Data_1/MC/3_templates_same_chirality/3_1/knot_1.XYZ
- Supplementary_Data_1/MC/3_templates_same_chirality/3_1/knot_2.XYZ
- Supplementary_Data_1/MC/3_templates_same_chirality/3_1/knot_3.XYZ
- Supplementary_Data_1/MC/3_templates_same_chirality/3_1/state_file_1.vmd
- Supplementary_Data_1/MC/3_templates_same_chirality/3_1/state_file_2.vmd
- Supplementary_Data_1/MC/3_templates_same_chirality/3_1/state_file_3.vmd
- Supplementary_Data_1/MC/4_templates_racemic_mixture/
- Supplementary_Data_1/MC/4_templates_racemic_mixture/3_1/
- Supplementary_Data_1/MC/4_templates_racemic_mixture/3_1/knot_1.XYZ
- Supplementary_Data_1/MC/4_templates_racemic_mixture/3_1/knot_2.XYZ
- Supplementary_Data_1/MC/4_templates_racemic_mixture/3_1/state_file_1.vmd
- Supplementary_Data_1/MC/4_templates_racemic_mixture/3_1/state_file_2.vmd
- Supplementary_Data_1/MC/4_templates_racemic_mixture/4_1/
- Supplementary_Data_1/MC/4_templates_racemic_mixture/4_1/knot_1.XYZ
- Supplementary_Data_1/MC/4_templates_racemic_mixture/4_1/knot_2.XYZ
- Supplementary_Data_1/MC/4_templates_racemic_mixture/4_1/knot_3.XYZ
- Supplementary_Data_1/MC/4_templates_racemic_mixture/4_1/phase_space_frames.XYZ
- Supplementary_Data_1/MC/4_templates_racemic_mixture/4_1/state_file_1.vmd
- Supplementary_Data_1/MC/4_templates_racemic_mixture/4_1/state_file_2.vmd
- Supplementary_Data_1/MC/4_templates_racemic_mixture/4_1/state_file_3.vmd
- Supplementary_Data_1/MC/4_templates_same_chirality/
- Supplementary_Data_1/MC/4_templates_same_chirality/3_1/
- Supplementary_Data_1/MC/4_templates_same_chirality/3_1/knot_1.XYZ
- Supplementary_Data_1/MC/4_templates_same_chirality/3_1/knot_2.XYZ
- Supplementary_Data_1/MC/4_templates_same_chirality/3_1/knot_3.XYZ
- Supplementary_Data_1/MC/4_templates_same_chirality/3_1/state_file_1.vmd
- Supplementary_Data_1/MC/4_templates_same_chirality/3_1/state_file_2.vmd
- Supplementary_Data_1/MC/4_templates_same_chirality/3_1/state_file_3.vmd
- Supplementary_Data_1/MC/4_templates_same_chirality/4_1/
- Supplementary_Data_1/MC/4_templates_same_chirality/4_1/knot_1.XYZ
- Supplementary_Data_1/MC/4_templates_same_chirality/4_1/state_file_1.vmd
- Supplementary_Data_1/MC/4_templates_same_chirality/8_19/
- Supplementary_Data_1/MC/4_templates_same_chirality/8_19/knot_1.XYZ
- Supplementary_Data_1/MC/4_templates_same_chirality/8_19/knot_2.XYZ
- Supplementary_Data_1/MC/4_templates_same_chirality/8_19/state_file_1.vmd
- Supplementary_Data_1/MC/4_templates_same_chirality/8_19/state_file_2.vmd
- Supplementary_Data_1/MC/5_templates_same_chirality/
- Supplementary_Data_1/MC/5_templates_same_chirality/10_124/
- Supplementary_Data_1/MC/5_templates_same_chirality/10_124/knot_1.XYZ
- Supplementary_Data_1/MC/5_templates_same_chirality/10_124/knot_2.XYZ
- Supplementary_Data_1/MC/5_templates_same_chirality/10_124/knot_3.XYZ
- Supplementary_Data_1/MC/5_templates_same_chirality/10_124/state_file_1.vmd
- Supplementary_Data_1/MC/5_templates_same_chirality/10_124/state_file_2.vmd
- Supplementary_Data_1/MC/5_templates_same_chirality/10_124/state_file_3.vmd
- Supplementary_Data_1/MC/5_templates_same_chirality/15n_41185/
- Supplementary_Data_1/MC/5_templates_same_chirality/15n_41185/knot_1.XYZ
- Supplementary_Data_1/MC/5_templates_same_chirality/15n_41185/state_file_1.vmd
- Supplementary_Data_1/MC/5_templates_same_chirality/5_1/
- Supplementary_Data_1/MC/5_templates_same_chirality/5_1/knot_1.XYZ
- Supplementary_Data_1/MC/5_templates_same_chirality/5_1/knot_2.XYZ
- Supplementary_Data_1/MC/5_templates_same_chirality/5_1/state_file_1.vmd
- Supplementary_Data_1/MC/5_templates_same_chirality/5_1/state_file_2.vmd
- Supplementary_Data_1/MD/
- Supplementary_Data_1/MD/3_templates/
- Supplementary_Data_1/MD/3_templates/3_1/
- Supplementary_Data_1/MD/3_templates/3_1/ions.XYZ
- Supplementary_Data_1/MD/3_templates/3_1/knot.XYZ
- Supplementary_Data_1/MD/3_templates/3_1/state_file.vmd
- Supplementary_Data_1/MD/4_templates/
- Supplementary_Data_1/MD/4_templates/3_1/
- Supplementary_Data_1/MD/4_templates/3_1/ions.XYZ
- Supplementary_Data_1/MD/4_templates/3_1/knot.XYZ
- Supplementary_Data_1/MD/4_templates/3_1/state_file.vmd
- Supplementary_Data_1/MD/4_templates/4_1/
- Supplementary_Data_1/MD/4_templates/4_1/ions.XYZ
- Supplementary_Data_1/MD/4_templates/4_1/knot.XYZ
- Supplementary_Data_1/MD/4_templates/4_1/state_file.vmd
- Supplementary_Data_1/MD/4_templates/8_19/
- Supplementary_Data_1/MD/4_templates/8_19/ions.XYZ
- Supplementary_Data_1/MD/4_templates/8_19/knot.XYZ
- Supplementary_Data_1/MD/4_templates/8_19/state_file.vmd
- Supplementary_Data_1/MD/5_templates/
- Supplementary_Data_1/MD/5_templates/10_124/
- Supplementary_Data_1/MD/5_templates/10_124/ions.XYZ
- Supplementary_Data_1/MD/5_templates/10_124/knot.XYZ
- Supplementary_Data_1/MD/5_templates/10_124/state_file.vmd
- Supplementary_Data_1/MD/5_templates/12n_242/
- Supplementary_Data_1/MD/5_templates/12n_242/ions.XYZ
- Supplementary_Data_1/MD/5_templates/12n_242/knot.XYZ
- Supplementary_Data_1/MD/5_templates/12n_242/state_file.vmd
- Supplementary_Data_1/MD/5_templates/15n_41185/
- Supplementary_Data_1/MD/5_templates/15n_41185/ions.XYZ
- Supplementary_Data_1/MD/5_templates/15n_41185/knot.XYZ
- Supplementary_Data_1/MD/5_templates/15n_41185/state_file.vmd
- Supplementary_Data_1/README.txt
