# Supplementary material for: Discovering privileged topologies of molecular knots with self-assembling models
Source: Nat Commun. 2018 Aug 3;9:3051. doi: 10.1038/s41467-018-05413-z (PMC6076300; doi:10.1038/s41467-018-05413-z)
Supplement: Supplementary file 3 — Supplementary Data 1 [file 41467_2018_5413_MOESM3_ESM.zip › Supplementary_Data_1/MC/3_templates_same_chirality/3_1/knot_1.XYZ]

51
h=0.5 alpha=1.8
H     -0.97985129     -0.68482816      0.68753380
O     -1.48656975     -0.50675367      0.52752617
O     -2.31144632      0.07933670      0.22858131
O     -2.87800635      0.92651677     -0.04452485
O     -3.11462471      1.92985469     -0.26950500
O     -2.99016983      2.96525345     -0.42997836
O     -2.51782454      3.90468122     -0.51748099
O     -1.75346808      4.63188463     -0.53250465
O     -0.78881810      5.05665653     -0.48443639
O      0.25982581      5.12590706     -0.39040653
O      1.26585554      4.83017932     -0.27318621
O      2.10789297      4.20481004     -0.15839273
O      2.68468671      3.32559273     -0.07134556
O      2.92753860      2.29947554     -0.03395886
O      2.80873501      1.25143556     -0.06205200
O      2.34494814      0.30914049     -0.16340803
O      1.59518982     -0.41272002     -0.33681846
H      1.11371664     -0.67421356     -0.45463726
O      0.95784496     -1.12750814     -0.74498981
O      0.47079813     -1.99870303     -1.08718299
O     -0.22095366     -2.79411706     -1.13286976
O     -1.04003291     -3.41055491     -0.88306010
O     -1.89343529     -3.76678691     -0.37503012
O     -2.68394398     -3.81351832      0.32225282
O     -3.32206110     -3.53943931      1.11659440
O     -3.73699172     -2.97261294      1.90388834
O     -3.88533248     -2.17703104      2.58089334
O     -3.75639848     -1.24476050      3.05790378
O     -3.37353462     -0.28464393      3.26975930
O     -2.79125051      0.59105849      3.18384190
O     -2.08853053      1.28044672      2.80407908
O     -1.35914008      1.70448698      2.17046190
O     -0.70011781      1.81671152      1.35413683
O     -0.19986615      1.60892159      0.44867401
H     -0.02393267      1.37858004     -0.03097872
O      0.11502935      1.56074627     -0.54242920
O      0.56268824      1.69226227     -1.48878873
O      1.19704209      1.52961230     -2.31609248
O      1.93293171      1.08587854     -2.92834906
O      2.67273650      0.40864045     -3.25595973
O      3.31835534     -0.42586463     -3.26426019
O      3.78324649     -1.32209805     -2.95777499
O      4.00304888     -2.17694526     -2.37966214
O      3.94348104     -2.89237102     -1.60641641
O      3.60454851     -3.38745125     -0.73848115
O      3.02054311     -3.60830474      0.11207910
O      2.25583437     -3.53470603      0.83533222
O      1.39696944     -3.18256765      1.33697044
O      0.54205123     -2.60198717      1.54988469
O     -0.21130172     -1.87109877      1.44240086
O     -0.77793596     -1.08648383      1.02216717
