# Supplementary material for: Discovering privileged topologies of molecular knots with self-assembling models
Source: Nat Commun. 2018 Aug 3;9:3051. doi: 10.1038/s41467-018-05413-z (PMC6076300; doi:10.1038/s41467-018-05413-z)
Supplement: Supplementary file 3 — Supplementary Data 1 [file 41467_2018_5413_MOESM3_ESM.zip › Supplementary_Data_1/MC/3_templates_same_chirality/3_1/knot_2.XYZ]

42
h=1.6 alpha=1.4
H      2.67470078     -2.34489462      1.69782900
O      2.30727361     -2.66686034      1.42287520
O      1.44050489     -3.09369197      0.95838539
O      0.44348826     -3.22267015      0.58616703
O     -0.57340316     -3.02778643      0.30836096
O     -1.49755751     -2.51951303      0.11647317
O     -2.22680908     -1.74362317     -0.00766839
O     -2.68094650     -0.77603512     -0.08986689
O     -2.81074799      0.28573951     -0.16065010
O     -2.60352582      1.33357964     -0.25183159
O     -2.08455546      2.26093384     -0.39292726
O     -1.31422854      2.97482253     -0.60783052
O     -0.38125011      3.40631142     -0.91212091
O      0.60735324      3.51827649     -1.31130917
H      1.10694109      3.44809035     -1.55574757
O      1.50190119      3.06737354     -1.67118353
O      2.18303268      2.23956928     -1.66628037
O      2.68632246      1.33605042     -1.38418621
O      2.93824952      0.42619808     -0.87632254
O      2.89360697     -0.41989323     -0.21954207
O      2.54059430     -1.13931119      0.49252808
O      1.90214663     -1.68341230      1.16003283
O      1.03335121     -2.02330122      1.68813706
O      0.01524226     -2.15308558      1.99770809
O     -1.05432693     -2.09053976      2.03422939
O     -2.07170646     -1.87510269      1.77394146
O     -2.93912520     -1.56343540      1.22651816
O     -3.57570400     -1.22303850      0.43397704
H     -3.79650965     -1.05785514     -0.05410447
O     -3.67585729     -0.80716024     -0.54078641
O     -3.27991431     -0.19398772     -1.32594414
O     -2.68082248      0.51713230     -1.85944327
O     -1.91416986      1.22695446     -2.09948558
O     -1.03441900      1.83637957     -2.03732855
O     -0.10877212      2.25761745     -1.69827022
O      0.79039869      2.42407582     -1.13879948
O      1.59370370      2.29786140     -0.44023308
O      2.24255174      1.87404837      0.30044416
O      2.69575008      1.18123317      0.98150393
O      2.93414447      0.27831336      1.50793339
O      2.96277677     -0.75214677      1.80213766
O      2.81031695     -1.81321646      1.81268031
