# Supplementary material for: Discovering privileged topologies of molecular knots with self-assembling models
Source: Nat Commun. 2018 Aug 3;9:3051. doi: 10.1038/s41467-018-05413-z (PMC6076300; doi:10.1038/s41467-018-05413-z)
Supplement: Supplementary file 3 — Supplementary Data 1 [file 41467_2018_5413_MOESM3_ESM.zip › Supplementary_Data_1/MC/3_templates_same_chirality/3_1/knot_3.XYZ]

48
h=0.4 alpha=1.7
H      1.70207999     -0.03508544      0.23449122
O      1.96139940      0.37529728     -0.04553032
O      2.21682324      1.13983992     -0.73681881
O      2.13427005      1.80974188     -1.55661323
O      1.71993870      2.30881585     -2.39738744
O      1.02136356      2.58215760     -3.14900146
O      0.12149232      2.60298640     -3.71242357
O     -0.87164829      2.37598155     -4.01206848
O     -1.83841133      1.93669939     -4.00521434
O     -2.66243616      1.34714344     -3.68732532
O     -3.24514559      0.68803950     -3.09261676
O     -3.51802739      0.04877820     -2.28979233
O     -3.45117009     -0.48372198     -1.37348440
O     -3.05698953     -0.83584371     -0.45246402
O     -2.38868209     -0.95644258      0.36391067
O     -1.53359697     -0.82321915      0.97931909
H     -1.04591244     -0.65325763      1.19691845
O     -0.81361768     -0.64394199      1.70684487
O     -0.13180918     -0.62076886      2.52063030
O      0.78937595     -0.58463015      3.04765830
O      1.83531423     -0.53011280      3.22283692
O      2.87583943     -0.45409348      3.02491038
O      3.78145977     -0.35612775      2.47910722
O      4.43949093     -0.23850543      1.65399721
O      4.76809521     -0.10596530      0.65294831
O      4.72647747      0.03489528     -0.39875166
O      4.31996773      0.17644231     -1.36950437
O      3.59935709      0.31095627     -2.13779655
O      2.65456982      0.43159389     -2.60733902
O      1.60345984      0.53324072     -2.71906319
O      0.57712759      0.61314831     -2.45848027
O     -0.29641348      0.67127668     -1.85748638
H     -0.65643240      0.69390410     -1.42859598
O     -1.17715149      0.88531372     -1.34930806
O     -2.16009569      1.05739726     -0.98619028
O     -3.02814181      0.96895796     -0.38094572
O     -3.67035841      0.63813512      0.39736055
O     -4.00394965      0.11326608      1.25810206
O     -3.98457066     -0.53313601      2.10038191
O     -3.61185235     -1.21341649      2.82560332
O     -2.92944739     -1.83569984      3.34975355
O     -2.01959165     -2.31533629      3.61387087
O     -0.99285858     -2.58544814      3.59139051
O      0.02561685     -2.60526189      3.29145425
O      0.91172852     -2.36518814      2.75777150
O      1.55786117     -1.88801629      2.06317364
O      1.88629804     -1.22607530      1.30054011
O      1.85890336     -0.45471408      0.57122676
