# Supplementary material for: Discovering privileged topologies of molecular knots with self-assembling models
Source: Nat Commun. 2018 Aug 3;9:3051. doi: 10.1038/s41467-018-05413-z (PMC6076300; doi:10.1038/s41467-018-05413-z)
Supplement: Supplementary file 3 — Supplementary Data 1 [file 41467_2018_5413_MOESM3_ESM.zip › Supplementary_Data_1/MC/4_templates_racemic_mixture/3_1/knot_1.XYZ]

56
h=0.4 alpha=1.5
H      1.96455035     -1.44973088      3.15166875
O      1.63578304     -1.62184798      3.57162497
O      0.78834015     -1.85537340      4.20408873
O     -0.24031329     -1.92414452      4.53551990
O     -1.31704598     -1.80879880      4.52873334
O     -2.30250719     -1.51379073      4.19029512
O     -3.06915290     -1.06681561      3.56967319
O     -3.51774467     -0.51522690      2.75283826
O     -3.59018692      0.08008930      1.85114278
O     -3.27704211      0.65259038      0.98691664
O     -2.61875154      1.13868507      0.27764274
O     -1.70040393      1.48595945     -0.17924035
O     -0.64072852      1.65995717     -0.31894288
O      0.42326356      1.64863661     -0.11770500
H      0.92785755      1.57339801      0.11424224
O      1.31331072      1.21805091      0.31230729
O      1.90523909      0.33847680      0.53292952
O      2.23648267     -0.69225593      0.50901879
O      2.27176964     -1.73923271      0.23461318
O      2.01411260     -2.66543768     -0.26384562
O      1.50441884     -3.34947782     -0.93093283
O      0.81619868     -3.70128607     -1.68941022
O      0.04605627     -3.67377233     -2.45021745
O     -0.69880691     -3.26891488     -3.12399284
O     -1.31445945     -2.53750450     -3.63263297
O     -1.71368442     -1.57257426     -3.91939600
O     -1.83726155     -0.49736494     -3.95624175
O     -1.66162787      0.55061717     -3.74745886
H     -1.45767388      1.03566002     -3.55455561
O     -1.58037773      1.57974655     -3.60922811
O     -1.73206466      2.63737801     -3.43284568
O     -1.76435723      3.58229408     -2.90483547
O     -1.68441267      4.29109435     -2.09002566
O     -1.51390697      4.67092190     -1.09034429
O     -1.28623098      4.67147513     -0.03163408
O     -1.04217097      4.29151467      0.95262643
O     -0.82463264      3.57902373      1.73858935
O     -0.67309086      2.62500103      2.22805820
O     -0.61848334      1.55168942      2.36119047
O     -0.67920853      0.49676275      2.12423867
O     -0.85874566     -0.40448338      1.55132872
O     -1.14520465     -1.03663321      0.72004548
H     -1.32666740     -1.22926980      0.22604358
O     -1.27361218     -1.23947835     -0.33177036
O     -0.89909493     -1.16573532     -1.34518182
O     -0.20811601     -0.98754208     -2.15973647
O      0.71391501     -0.73917110     -2.67049535
O      1.75170007     -0.46397286     -2.81181796
O      2.77496739     -0.20876822     -2.56585340
O      3.65532317     -0.01779165     -1.96484954
O      4.28286039      0.07303075     -1.08698149
O      4.58037617      0.04072870     -0.04623900
O      4.51335863     -0.12174098      1.02231902
O      4.09445123     -0.40458318      1.98003550
O      3.38181729     -0.78243163      2.70259165
O      2.47161603     -1.21763025      3.09608856
