# Supplementary material for: Discovering privileged topologies of molecular knots with self-assembling models
Source: Nat Commun. 2018 Aug 3;9:3051. doi: 10.1038/s41467-018-05413-z (PMC6076300; doi:10.1038/s41467-018-05413-z)
Supplement: Supplementary file 3 — Supplementary Data 1 [file 41467_2018_5413_MOESM3_ESM.zip › Supplementary_Data_1/MC/4_templates_racemic_mixture/3_1/knot_2.XYZ]

60
h=0.2 alpha=1.6
H     -1.24446106     -1.16727995     -0.53765875
O     -1.41799533     -1.05593870     -0.01655005
O     -1.67226635     -0.57395124      0.90292428
O     -1.79422026      0.20471645      1.62486791
O     -1.76346285      1.18054889      2.05984347
O     -1.57895310      2.22904386      2.15478120
O     -1.25913507      3.21649056      1.89970445
O     -0.83960049      4.01691489      1.32899406
O     -0.36857822      4.52804415      0.51703125
O      0.09917784      4.68426812     -0.43122877
O      0.50932770      4.46495388     -1.39355775
O      0.81483183      3.89706063     -2.24594451
O      0.98191252      3.05172309     -2.87831087
O      0.99433449      2.03523665     -3.20846193
O      0.85546242      0.97558644     -3.19250267
H      0.72961682      0.44984524     -3.04477198
O      0.68482531     -0.04181170     -3.30997467
O      0.65652448     -1.08276596     -3.55083148
O      0.70129962     -2.14249700     -3.41905887
O      0.80816952     -3.08701972     -2.93033157
O      0.95828367     -3.79694943     -2.14556137
O      1.12731123     -4.18263148     -1.16317766
O      1.28852441     -4.19550329     -0.10665348
O      1.41618579     -3.83424864      0.89114227
O      1.48880995     -3.14496453      1.70478339
O      1.49188636     -2.21531925      2.23218164
O      1.41971832     -1.16344218      2.40752447
O      1.27614488     -0.12295315      2.20961547
O      1.07405432      0.77397118      1.66456056
O      0.83375083      1.41334820      0.84245960
H      0.70134913      1.61608892      0.33705751
O      0.79046688      1.57349612     -0.21458474
O      0.69452847      1.37659512     -1.26073221
O      0.26488340      1.04688254     -2.18219488
O     -0.44186248      0.62120341     -2.86168457
O     -1.33398622      0.14856463     -3.21257848
O     -2.29627185     -0.31607568     -3.18989684
O     -3.20461177     -0.71877305     -2.79600328
O     -3.94173494     -1.01343305     -2.08030527
O     -4.41206866     -1.16765290     -1.13299268
O     -4.55385061     -1.16682782     -0.07360800
O     -4.34695593     -1.01600197      0.96410337
O     -3.81544771     -0.73922915      1.84914265
O     -3.02452744     -0.37652446      2.46985929
O     -2.07227200      0.02120679      2.74810045
H     -1.54998767      0.22434603      2.74376240
O     -1.21576250      0.47911712      3.11450559
O     -0.37114571      0.85217547      3.65288154
O      0.64924557      1.04059422      3.90919916
O      1.71621300      1.02505664      3.84806153
O      2.69465561      0.81209350      3.47430295
O      3.46069123      0.43325539      2.83237630
O      3.91735610     -0.05888572      2.00071950
O      4.00689316     -0.59739891      1.08181505
O      3.71807158     -1.10947651      0.18920240
O      3.08761010     -1.52566103     -0.56691100
O      2.19552359     -1.78864758     -1.09361628
O      1.15498279     -1.86054608     -1.32707757
O      0.09797212     -1.72768313     -1.24062193
O     -0.84143681     -1.40233484     -0.84811960
