# Supplementary material for: Discovering privileged topologies of molecular knots with self-assembling models
Source: Nat Commun. 2018 Aug 3;9:3051. doi: 10.1038/s41467-018-05413-z (PMC6076300; doi:10.1038/s41467-018-05413-z)
Supplement: Supplementary file 3 — Supplementary Data 1 [file 41467_2018_5413_MOESM3_ESM.zip › Supplementary_Data_1/MC/4_templates_racemic_mixture/4_1/knot_1.XYZ]

68
h=0.5 alpha=1.8
H      0.60958308      0.67223400     -1.18561233
O      0.67306639      1.22602349     -1.12761551
O      0.80235285      2.20070878     -0.74477755
O      0.92090174      2.98384324     -0.04768509
O      1.00295529      3.48152046      0.87907049
O      1.02723479      3.63486806      1.92271139
O      0.97955211      3.42727310      2.95611451
O      0.85455103      2.88642095      3.85341322
O      0.65636456      2.08089749      4.50544495
O      0.39810771      1.11177158      4.83314862
O      0.10026794      0.10019097      4.79726778
O     -0.21180933     -0.82748618      4.40316857
O     -0.51103131     -1.55519913      3.70018110
O     -0.77188292     -1.99142865      2.77554520
O     -0.97355827     -2.08042915      1.74370351
O     -1.10251415     -1.80907031      0.73225600
O     -1.15413217     -1.20844854     -0.13370034
H     -1.15144612     -0.78037200     -0.49539057
O     -1.28802796     -0.71672598     -1.03517863
O     -1.41227875     -0.35045015     -2.01685835
O     -1.34265419      0.29189668     -2.85102517
O     -1.07802447      1.12684617     -3.43934631
O     -0.64119270      2.04729198     -3.71366150
O     -0.07609624      2.93563481     -3.64434830
O      0.55758567      3.67821535     -3.24395763
O      1.19175632      4.17926364     -2.56567339
O      1.75825902      4.37265287     -1.69678525
O      2.19724194      4.23001507     -0.74797560
O      2.46450371      3.76422275      0.16026444
O      2.53691820      3.02780900      0.91242283
O      2.41527280      2.10652018      1.41214336
O      2.12417180      1.10879227      1.59405142
O      1.70901670      0.15244261      1.43177738
O      1.23043409     -0.64978983      0.94119292
H      0.97477060     -0.97884883      0.56644911
O      0.79974064     -1.51104622      0.55206076
O      0.31922716     -2.41774779      0.30651984
O     -0.31268208     -3.10151825     -0.18990739
O     -1.02740855     -3.47673893     -0.86936807
O     -1.74620963     -3.49565937     -1.64154573
O     -2.38984260     -3.15425768     -2.40474478
O     -2.88829011     -2.49273413     -3.05837157
O     -3.18935334     -1.59057742     -3.51528022
O     -3.26505836     -0.55680905     -3.71246796
O     -3.11508937      0.48339686     -3.61880746
O     -2.76682742      1.40407608     -3.23886708
O     -2.27198998      2.09393386     -2.61235015
O     -1.70028365      2.47000406     -1.80922227
O     -1.13084914      2.48783154     -0.92112441
O     -0.64254831      2.14692816     -0.05012584
O     -0.30428555      1.49083263      0.70380271
H     -0.20414626      1.04285737      1.02530987
O      0.03672747      0.95898225      1.52433029
O      0.47773562      0.53131268      2.38217751
O      0.86394158     -0.19934211      3.03813471
O      1.15869184     -1.14262944      3.40775966
O      1.33655726     -2.18210034      3.44175154
O      1.38645388     -3.18950128      3.13200165
O      1.31300333     -4.04051464      2.51258856
O      1.13596556     -4.63001620      1.65559565
O      0.88781374     -4.88497696      0.66226439
O      0.60974885     -4.77342597     -0.34943102
O      0.34664306     -4.30837409     -1.25926255
O      0.14153265     -3.54621721     -1.95950387
O      0.03033612     -2.57981476     -2.36815158
O      0.03744599     -1.52709317     -2.43898944
O      0.17273506     -0.51657274     -2.16726043
O      0.43034477      0.32840551     -1.59025065
