# Supplementary material for: Discovering privileged topologies of molecular knots with self-assembling models
Source: Nat Commun. 2018 Aug 3;9:3051. doi: 10.1038/s41467-018-05413-z (PMC6076300; doi:10.1038/s41467-018-05413-z)
Supplement: Supplementary file 3 — Supplementary Data 1 [file 41467_2018_5413_MOESM3_ESM.zip › Supplementary_Data_1/MC/4_templates_racemic_mixture/4_1/knot_2.XYZ]

64
h=0.5 alpha=1.7
H      1.22753504     -0.61790243     -1.32022090
O      1.57658195     -0.86840455     -0.96036926
O      1.99657039     -1.38901542     -0.13329054
O      2.05706861     -1.90274200      0.79617712
O      1.75267206     -2.33540064      1.71901753
O      1.12344825     -2.62291010      2.52704035
O      0.24994360     -2.71927716      3.12636346
O     -0.75685397     -2.60232818      3.44911221
O     -1.76934601     -2.27647225      3.46187777
O     -2.65922442     -1.77215179      3.16988042
O     -3.31346085     -1.14204890      2.61631903
O     -3.64839188     -0.45452028      1.87698773
O     -3.62014491      0.21492116      1.05083070
O     -3.23010541      0.79301647      0.24761207
O     -2.52474429      1.21788997     -0.42576255
O     -1.58982683      1.44675999     -0.87856827
H     -1.04500874      1.48120346     -1.00531668
O     -0.65557808      1.63559163     -1.37758851
O      0.25991584      1.86260097     -1.86934333
O      1.30568924      1.96937226     -2.03195656
O      2.35302066      1.93124827     -1.84994384
O      3.27299450      1.74162815     -1.35076699
O      3.95256603      1.41279002     -0.60141182
O      4.30864873      0.97436089      0.29995946
O      4.29846817      0.46962466      1.23624086
O      3.92489252     -0.04987179      2.08597602
O      3.23607504     -0.53074222      2.73849368
O      2.31945346     -0.92441382      3.10769920
O      1.29085370     -1.19318024      3.14280339
O      0.28005604     -1.31490041      2.83465170
O     -0.58537767     -1.28575768      2.21686503
O     -1.19600036     -1.12073546      1.36164999
H     -1.38678491     -0.98991423      0.85119399
O     -1.75637593     -0.94088633      0.43277196
O     -2.22048113     -0.85237620     -0.52025348
O     -2.32502855     -0.76904413     -1.57553106
O     -2.05686911     -0.68885649     -2.60175990
O     -1.44929928     -0.60938779     -3.47125907
O     -0.57791177     -0.52812294     -4.07587879
O      0.44882460     -0.44277069     -4.34047772
O      1.50308193     -0.35154915     -4.23228681
O      2.45360276     -0.25340785     -3.76499290
O      3.18205693     -0.14815861     -2.99703307
O      3.59778751     -0.03649905     -2.02431245
O      3.64910819      0.08007439     -0.96825280
O      3.32974426      0.19945293      0.03933869
O      2.67961452      0.31917820      0.87269477
O      1.77985677      0.43674865      1.42776085
H      1.24463474      0.49682500      1.58270105
O      0.87082574      0.49684576      2.00024756
O     -0.01254742      0.58890470      2.58562110
O     -1.02843231      0.78072805      2.83595460
O     -2.05412323      1.03677437      2.71812596
O     -2.96569249      1.31349895      2.24489224
O     -3.65343388      1.56478022      1.47329994
O     -4.03553390      1.74766728      0.49757607
O     -4.06826710      1.82773229     -0.56261415
O     -3.75144499      1.78336078     -1.57707957
O     -3.12843957      1.60844513     -2.42132713
O     -2.28077840      1.31314576     -2.99207575
O     -1.31798493      0.92262487     -3.22012693
O     -0.36393003      0.47391090     -3.07898803
O      0.45860441      0.01128411     -2.58817368
O      1.04322615     -0.41924146     -1.81077397
