# Supplementary material for: Discovering privileged topologies of molecular knots with self-assembling models
Source: Nat Commun. 2018 Aug 3;9:3051. doi: 10.1038/s41467-018-05413-z (PMC6076300; doi:10.1038/s41467-018-05413-z)
Supplement: Supplementary file 3 — Supplementary Data 1 [file 41467_2018_5413_MOESM3_ESM.zip › Supplementary_Data_1/MC/4_templates_racemic_mixture/4_1/knot_3.XYZ]

64
h=1.0 alpha=1.7
H      0.65709078      2.01660942      1.05481105
O      1.17927443      1.81335075      1.04325215
O      2.14545262      1.44224329      0.73949103
O      2.95139038      1.11747812      0.10036369
O      3.49184743      0.85515086     -0.79550596
O      3.69472965      0.66356152     -1.83743886
O      3.53009021      0.54217828     -2.89651950
O      3.01386859      0.48170383     -3.84169141
O      2.20590048      0.46523623     -4.55611999
O      1.20244706      0.47037910     -4.95177971
O      0.12417648      0.47203795     -4.98044439
O     -0.89890190      0.44555327     -4.63970838
O     -1.74366968      0.36977937     -3.97328692
O     -2.30927112      0.22972447     -3.06555817
O     -2.52970530      0.01842250     -2.03102829
O     -2.38206660     -0.26219720     -1.00003496
H     -2.16686377     -0.43151981     -0.51101445
O     -2.21396613     -0.59292324      0.02363849
O     -2.11776330     -1.10198671      0.96973111
O     -1.77256268     -1.80357153      1.71277021
O     -1.20293356     -2.59706061      2.17036130
O     -0.46146588     -3.37036226      2.29574902
O      0.37779581     -4.01390531      2.08365468
O      1.22859706     -4.43431933      1.57093534
O      2.00324268     -4.56609233      0.83198210
O      2.62354574     -4.37975007     -0.03056791
O      3.03058949     -3.88553605     -0.89864609
O      3.19208334     -3.13213259     -1.65349363
O      3.10639436     -2.20058266     -2.19048895
O      2.80275125     -1.19417140     -2.43221001
O      2.33759499     -0.22553063     -2.33810077
O      1.78753201      0.59742360     -1.90953467
H      1.49805745      0.93557321     -1.56897221
O      1.14704408      1.37164180     -1.59649059
O      0.55012824      2.24298325     -1.37752164
O      0.10343374      3.05194091     -0.82115541
O     -0.15848608      3.68680643      0.01061116
O     -0.22414758      4.05760746      1.02139650
O     -0.10657063      4.10734095      2.09246797
O      0.15834697      3.81909021      3.09756598
O      0.51631146      3.21813698      3.91866798
O      0.90141187      2.36880495      4.46072389
O      1.24434923      1.36642871      4.66352348
O      1.48108875      0.32545092      4.50921378
O      1.56085480     -0.63486622      4.02452810
O      1.45247039     -1.40533126      3.27744825
O      1.14824977     -1.90045641      2.36871686
O      0.66495794     -2.06913097      1.41925926
H      0.35655753     -2.02310461      0.95354021
O      0.13516552     -2.23221229      0.48302664
O     -0.52204335     -2.49568827     -0.33069860
O     -1.40519439     -2.53333574     -0.94885614
O     -2.39928392     -2.32190695     -1.31020875
O     -3.37545722     -1.86925212     -1.38558215
O     -4.20709644     -1.21333934     -1.18150749
O     -4.78562933     -0.41751413     -0.73940594
O     -5.03408477      0.43740947     -0.13041712
O     -4.91670290      1.26323877      0.55348294
O     -4.44339987      1.97541364      1.21096529
O     -3.66852973      2.50356404      1.74399931
O     -2.68409821      2.80029602      2.07009218
O     -1.60827545      2.84710895      2.13258835
O     -0.57064208      2.65670545      1.90774319
O      0.30398932      2.27140538      1.40768758
