# Supplementary material for: Discovering privileged topologies of molecular knots with self-assembling models
Source: Nat Commun. 2018 Aug 3;9:3051. doi: 10.1038/s41467-018-05413-z (PMC6076300; doi:10.1038/s41467-018-05413-z)
Supplement: Supplementary file 3 — Supplementary Data 1 [file 41467_2018_5413_MOESM3_ESM.zip › Supplementary_Data_1/MC/4_templates_racemic_mixture/4_1/phase_space_frames.XYZ]

69
0.5 1.8 852
H      0.60958308      0.67223400     -1.18561233
O      0.67306639      1.22602349     -1.12761551
O      0.80235285      2.20070878     -0.74477755
O      0.92090174      2.98384324     -0.04768509
O      1.00295529      3.48152046      0.87907049
O      1.02723479      3.63486806      1.92271139
O      0.97955211      3.42727310      2.95611451
O      0.85455103      2.88642095      3.85341322
O      0.65636456      2.08089749      4.50544495
O      0.39810771      1.11177158      4.83314862
O      0.10026794      0.10019097      4.79726778
O     -0.21180933     -0.82748618      4.40316857
O     -0.51103131     -1.55519913      3.70018110
O     -0.77188292     -1.99142865      2.77554520
O     -0.97355827     -2.08042915      1.74370351
O     -1.10251415     -1.80907031      0.73225600
O     -1.15413217     -1.20844854     -0.13370034
H     -1.15144612     -0.78037200     -0.49539057
O     -1.28802796     -0.71672598     -1.03517863
O     -1.41227875     -0.35045015     -2.01685835
O     -1.34265419      0.29189668     -2.85102517
O     -1.07802447      1.12684617     -3.43934631
O     -0.64119270      2.04729198     -3.71366150
O     -0.07609624      2.93563481     -3.64434830
O      0.55758567      3.67821535     -3.24395763
O      1.19175632      4.17926364     -2.56567339
O      1.75825902      4.37265287     -1.69678525
O      2.19724194      4.23001507     -0.74797560
O      2.46450371      3.76422275      0.16026444
O      2.53691820      3.02780900      0.91242283
O      2.41527280      2.10652018      1.41214336
O      2.12417180      1.10879227      1.59405142
O      1.70901670      0.15244261      1.43177738
O      1.23043409     -0.64978983      0.94119292
H      0.97477060     -0.97884883      0.56644911
O      0.79974064     -1.51104622      0.55206076
O      0.31922716     -2.41774779      0.30651984
O     -0.31268208     -3.10151825     -0.18990739
O     -1.02740855     -3.47673893     -0.86936807
O     -1.74620963     -3.49565937     -1.64154573
O     -2.38984260     -3.15425768     -2.40474478
O     -2.88829011     -2.49273413     -3.05837157
O     -3.18935334     -1.59057742     -3.51528022
O     -3.26505836     -0.55680905     -3.71246796
O     -3.11508937      0.48339686     -3.61880746
O     -2.76682742      1.40407608     -3.23886708
O     -2.27198998      2.09393386     -2.61235015
O     -1.70028365      2.47000406     -1.80922227
O     -1.13084914      2.48783154     -0.92112441
O     -0.64254831      2.14692816     -0.05012584
O     -0.30428555      1.49083263      0.70380271
H     -0.20414626      1.04285737      1.02530987
O      0.03672747      0.95898225      1.52433029
O      0.47773562      0.53131268      2.38217751
O      0.86394158     -0.19934211      3.03813471
O      1.15869184     -1.14262944      3.40775966
O      1.33655726     -2.18210034      3.44175154
O      1.38645388     -3.18950128      3.13200165
O      1.31300333     -4.04051464      2.51258856
O      1.13596556     -4.63001620      1.65559565
O      0.88781374     -4.88497696      0.66226439
O      0.60974885     -4.77342597     -0.34943102
O      0.34664306     -4.30837409     -1.25926255
O      0.14153265     -3.54621721     -1.95950387
O      0.03033612     -2.57981476     -2.36815158
O      0.03744599     -1.52709317     -2.43898944
O      0.17273506     -0.51657274     -2.16726043
O      0.43034477      0.32840551     -1.59025065
H 0.60958308 0.67223400 -1.18561233
69
0.4 1.8 12
H      0.25721473     -0.60660422     -1.25644835
O      0.29524889     -1.15500452     -1.14744366
O      0.15843604     -2.12585108     -0.76186299
O     -0.22839289     -2.91298888     -0.17815867
O     -0.81163583     -3.41873185      0.53876880
O     -1.51358963     -3.57992262      1.30767170
O     -2.24198466     -3.37568232      2.04092462
O     -2.90130680     -2.82997250      2.65527662
O     -3.40451755     -2.00865492      3.08206655
O     -3.68373417     -1.01140997      3.27564819
O     -3.69855921      0.04049472      3.21899126
O     -3.44103759      1.01908445      2.92577116
O     -2.93663265      1.80538067      2.43869091
O     -2.24110170      2.30400033      1.82424124
O     -1.43365427      2.45485988      1.16454182
O     -0.60723268      2.24054788      0.54726473
O      0.14289251      1.68846150      0.05487659
H      0.47944810      1.28100554     -0.13162133
O      0.91753575      1.25275005     -0.47997795
O      1.76979044      0.94468693     -1.01727892
O      2.56305647      0.33639276     -1.34990556
O      3.19514634     -0.50120141     -1.44388250
O      3.58364979     -1.46902814     -1.29451798
O      3.67604595     -2.45203973     -0.92697962
O      3.45614799     -3.33332519     -0.39320618
O      2.94608928     -4.00845593      0.23446560
O      2.20360756     -4.39829968      0.87217714
O      1.31496014     -4.45873046      1.43483793
O      0.38433971     -4.18604311      1.84656659
O     -0.47891074     -3.61740793      2.05000197
O     -1.17371489     -2.82630965      2.01334165
O     -1.61966571     -1.91353048      1.73424432
O     -1.76689188     -0.99478355      1.24011700
O     -1.60217724     -0.18651426      0.58475213
H     -1.39549857      0.16096015      0.19665812
O     -1.50780704      0.68038164      0.01872662
O     -1.52705828      1.59040661     -0.51176110
O     -1.29004114      2.31925254     -1.23463021
O     -0.81927529      2.78135203     -2.05607823
O     -0.16596267      2.92386893     -2.87020649
O      0.59629527      2.73318169     -3.57201450
O      1.38052887      2.23655473     -4.07028408
O      2.09707196      1.49879300     -4.29877238
O      2.66456436      0.61429003     -4.22434018
O      3.01993523     -0.30455467     -3.85101832
O      3.12614225     -1.14112771     -3.21951306
O      2.97671686     -1.78891084     -2.40221119
O      2.59655806     -2.16455142     -1.49429781
O      2.03887709     -2.21809020     -0.60207654
O      1.37866818     -1.93909163      0.17007453
O      0.70350630     -1.35792434      0.73251055
H      0.37043451     -0.94918821      0.92243017
O      0.03413261     -0.88116708      1.36553925
O     -0.58873603     -0.48345973      2.11640327
O     -1.13866463      0.21995745      2.67561350
O     -1.55586975      1.14157455      2.96971395
O     -1.79685386      2.16710733      2.95777907
O     -1.83974275      3.16952051      2.63643558
O     -1.68696957      4.02461570      2.04027635
O     -1.36497631      4.62627127      1.23761565
O     -0.92096922      4.89946403      0.32210668
O     -0.41712631      4.80947502     -0.59875029
O      0.07703222      4.36614970     -1.41679875
O      0.49317449      3.62268987     -2.03649735
O      0.77254166      2.66912550     -2.38664340
O      0.87315794      1.62126757     -2.42910978
O      0.77498128      0.60649740     -2.16352342
O      0.48236265     -0.25186374     -1.62731100
H 0.25721473 -0.60660422 -1.25644835
69
0.6 1.8 143
H      0.71169246      1.18807642      0.72851074
O      0.66570386      1.57688916      0.32752147
O      0.31642553      2.20850615     -0.44478720
O     -0.33254900      2.63300427     -1.16313911
O     -1.19777037      2.79009101     -1.74974953
O     -2.16924307      2.65230097     -2.14300612
O     -3.12392829      2.22836740     -2.30503245
O     -3.94084801      1.56215022     -2.22633760
O     -4.51593617      0.72725175     -1.92698130
O     -4.77481362     -0.18201859     -1.45411136
O     -4.68191884     -1.06222157     -0.87617596
O     -4.24487342     -1.81348623     -0.27452093
O     -3.51354647     -2.35176993      0.26659607
O     -2.57393271     -2.61917529      0.67034896
O     -1.53759588     -2.59105762      0.87677432
O     -0.52797334     -2.27905026      0.85013240
O      0.33477697     -1.72963650      0.58329449
H      0.69538019     -1.36839998      0.35187240
O      1.20296958     -1.17095273      0.48397196
O      2.12207039     -0.64895998      0.49713781
O      2.88842757      0.01966370      0.20897970
O      3.40348138      0.76349925     -0.33766854
O      3.59952172      1.50189470     -1.06824118
O      3.44800023      2.15486589     -1.88559418
O      2.96303477      2.65291524     -2.68193041
O      2.19967635      2.94556317     -3.35203277
O      1.24715118      3.00754493     -3.80618046
O      0.21790732      2.84191205     -3.98116298
O     -0.76618927      2.47965775     -3.84803983
O     -1.58881486      1.97591224     -3.41569314
O     -2.15346769      1.40317503     -2.72973737
O     -2.39531442      0.84241494     -1.86691970
O     -2.28914897      0.37313052     -0.92569864
O     -1.85248679      0.06359085     -0.01415743
H     -1.50673814     -0.01791099      0.41931462
O     -1.47582095     -0.38450253      0.84208816
O     -1.18932105     -0.92370774      1.70497378
O     -0.63101967     -1.21479777      2.55406872
O      0.13852409     -1.23114160      3.27859018
O      1.03281928     -0.97983572      3.78304783
O      1.95006062     -0.50083295      3.99896612
O      2.78562601      0.13796213      3.89329022
O      3.44491975      0.84902899      3.47244378
O      3.85498507      1.53597515      2.78154041
O      3.97346012      2.10536914      1.89884556
O      3.79377834      2.47821005      0.92616876
O      3.34597450      2.59962556     -0.02363441
O      2.69299772      2.44560804     -0.84051627
O      1.92298386      2.02596166     -1.43074642
O      1.13843613      1.38309885     -1.72841793
O      0.44364190      0.58683382     -1.70353799
H      0.14537034      0.13400798     -1.56188509
O     -0.35205375     -0.07817486     -1.70895791
O     -1.22091074     -0.67399961     -1.79542434
O     -1.91206412     -1.45361385     -1.61680548
O     -2.34798373     -2.31462042     -1.18548444
O     -2.48247163     -3.14463051     -0.54486576
O     -2.30633323     -3.83506044      0.23595293
O     -1.84850604     -4.29446119      1.07066322
O     -1.17250731     -4.45974458      1.86634103
O     -0.36863680     -4.30392792      2.53485387
O      0.45710841     -3.83944637      3.00367984
O      1.19604589     -3.11662637      3.22481037
O      1.75014962     -2.21750769      3.18064365
O      2.04408356     -1.24577228      2.88614544
O      2.03444977     -0.31401645      2.38701187
O      1.71511589      0.47007134      1.75405986
O      1.11796797      1.01693019      1.07453369
H 0.71169246 1.18807642 0.72851074
65
0.1 1.7 450
H     -0.58884365      1.64929506      0.74016461
O     -0.84142247      1.59536723      1.23751637
O     -1.36883033      1.22944135      2.07965005
O     -1.90536059      0.56153676      2.70197527
O     -2.38635135     -0.32440213      3.02602791
O     -2.75405756     -1.31727708      3.01049050
O     -2.96484252     -2.29267214      2.65633783
O     -2.99461240     -3.12834828      2.00671556
O     -2.84181683     -3.71946695      1.14156693
O     -2.52764198     -3.99164660      0.16767661
O     -2.09337211     -3.91022609     -0.79462808
O     -1.59524798     -3.48458135     -1.62646271
O     -1.09746273     -2.76695775     -2.22519148
O     -0.66416727     -1.84596344     -2.51720940
O     -0.35148104     -0.83553422     -2.46710903
O     -0.20050287      0.13925597     -2.08209005
H     -0.19401602      0.59732793     -1.75930368
O     -0.40071829      1.11679766     -1.79788364
O     -0.67140584      2.12356595     -1.61242263
O     -0.75505679      3.05342500     -1.11280817
O     -0.63915518      3.79137785     -0.36231344
O     -0.33603718      4.24632742      0.54454395
O      0.11864526      4.36242159      1.49377309
O      0.67036447      4.12600907      2.36610615
O      1.25250792      3.56733943      3.05185186
O      1.79467403      2.75679591      3.46455640
O      2.23144002      1.79612991      3.55177028
O      2.51050951      0.80578898      3.30158035
O      2.59922553     -0.09008365      2.74409347
O      2.48863759     -0.77910977      1.94768700
O      2.19461635     -1.17467164      1.01049318
O      1.75587711     -1.22669934      0.04817778
H      1.48499837     -1.11156827     -0.42872114
O      1.59068584     -1.14582037     -0.97801158
O      1.51304203     -1.14339431     -2.03404922
O      1.08341307     -1.05610328     -2.99792119
O      0.35472059     -0.89723051     -3.74959708
O     -0.58286867     -0.68897392     -4.19547320
O     -1.61317211     -0.45968170     -4.28002993
O     -2.60846058     -0.24032175     -3.99274608
O     -3.44536568     -0.06062505     -3.36940918
O     -4.02024393      0.05461707     -2.48765854
O     -4.26208449      0.08864039     -1.45731612
O     -4.14135275      0.03479561     -0.40670938
O     -3.67366856     -0.10262352      0.53331052
O     -2.91786097     -0.30891500      1.24566483
O     -1.96864169     -0.56079949      1.64162807
O     -0.94480974     -0.82931957      1.67187786
H     -0.41848485     -0.96704203      1.53742464
O     -0.08763352     -1.41155144      1.62116125
O      0.72262452     -2.09321222      1.62955330
O      1.68509891     -2.49393474      1.44431171
O      2.68079024     -2.56283011      1.09061389
O      3.58656227     -2.29033496      0.61461666
O      4.29047724     -1.70940240      0.07770791
O      4.70573653     -0.89139809     -0.45113859
O      4.78149043      0.06278756     -0.90395315
O      4.50917100      1.03530425     -1.22223503
O      3.92355904      1.90601873     -1.36423808
O      3.09845259      2.56747614     -1.31016977
O      2.13747610      2.93828229     -1.06465617
O      1.16117520      2.97324049     -0.65616575
O      0.29200400      2.66898030     -0.13346402
O     -0.36092524      2.06437725      0.44045974
H -0.58884365 1.64929506 0.74016461
65
0.2 1.7 765
H      0.40887025     -1.68501964     -0.94489551
O      0.63790882     -1.65149748     -1.45527043
O      0.95344292     -1.32756438     -2.41341172
O      1.07843051     -0.70235334     -3.25959043
O      0.99320820      0.14447819     -3.89057590
O      0.70429404      1.10567020     -4.22993956
O      0.24357565      2.05971917     -4.23757400
O     -0.33566128      2.88601126     -3.91468838
O     -0.96536970      3.47984460     -3.30365776
O     -1.57121642      3.76546983     -2.48274538
O     -2.08184017      3.70552458     -1.55635501
O     -2.43773961      3.30568691     -0.64202762
O     -2.59868415      2.61396815      0.14419828
O     -2.54872463      1.71473309      0.70223907
O     -2.29817978      0.71819248      0.96043134
O     -1.88235100     -0.25332363      0.88445752
H     -1.61503273     -0.71423851      0.71078145
O     -1.64150126     -1.27400029      0.71636052
O     -1.40713143     -2.30723851      0.71203321
O     -0.82896547     -3.19487146      0.69303251
O      0.02126158     -3.82649526      0.66667916
O      1.03792975     -4.12359171      0.64120968
O      2.09468900     -4.04930763      0.62475051
O      3.06019601     -3.61304490      0.62430586
O      3.81447282     -2.86928947      0.64488534
O      4.26384995     -1.91082517      0.68888004
O      4.35263289     -0.85717760      0.75576471
O      4.07003873      0.16027265      0.84216317
O      3.45153921      1.01465333      0.94226882
O      2.57444273      1.59940237      1.04856783
O      1.54826565      1.84153999      1.15277503
O      0.50109219      1.71075833      1.24686574
H     -0.01450586      1.49543918      1.29000823
O     -0.47774492      1.57472733      1.59527520
O     -1.47325795      1.57842736      1.95786211
O     -2.51598033      1.39549155      2.00021422
O     -3.47707382      1.05296424      1.71472604
O     -4.23786700      0.59776670      1.13462424
O     -4.70463563      0.09085317      0.32982932
O     -4.82027593     -0.40038096     -0.60175295
O     -4.57141678     -0.81049312     -1.54642554
O     -3.99008509     -1.08414441     -2.38886105
O     -3.14971687     -1.18299200     -3.02646560
O     -2.15601086     -1.09046467     -3.38215679
O     -1.13376388     -0.81382673     -3.41396425
O     -0.21132747     -0.38327331     -3.12025695
O      0.49537812      0.15183048     -2.53994643
O      0.89730168      0.72909788     -1.74764033
H      0.96742540      1.02730078     -1.27836147
O      1.24229371      1.46722587     -1.06628061
O      1.73681057      2.14882230     -0.42331207
O      2.14820098      2.55905584      0.46268766
O      2.42963887      2.64472135      1.48052031
O      2.55048362      2.39303829      2.50256793
O      2.50009631      1.83324255      3.40068763
O      2.28916480      1.03294509      4.06217160
O      1.94837255      0.08971116      4.40378477
O      1.52457707     -0.88109143      4.38213163
O      1.07497380     -1.76066124      3.99906112
O      0.65997253     -2.44155974      3.30143633
O      0.33567340     -2.84109272      2.37529777
O      0.14687972     -2.91160975      1.33514709
O      0.12151769     -2.64643901      0.30968602
O      0.26715832     -2.08071821     -0.57421327
H 0.40887025 -1.68501964 -0.94489551
65
0.7 1.7 729
H     -0.68135939      2.30049331     -0.61441292
O     -0.63600329      2.19505992     -1.16297443
O     -0.68269905      1.75278365     -2.13453760
O     -0.88482758      1.03787826     -2.90250773
O     -1.20189980      0.13118128     -3.37057780
O     -1.57909389     -0.86255458     -3.47983636
O     -1.95409126     -1.82772345     -3.21611341
O     -2.26484720     -2.65228159     -2.61174729
O     -2.45732752     -3.24171847     -1.74155232
O     -2.49224619     -3.53084165     -0.71348995
O     -2.34996411     -3.49190585      0.34479338
O     -2.03293795     -3.13807259      1.30188283
O     -1.56541381     -2.52176903      2.03898180
O     -0.99040392     -1.72815068      2.46472505
O     -0.36432326     -0.86448302      2.52657136
O      0.25004499     -0.04676624      2.21735509
H      0.54562571      0.32473040      1.91950379
O      0.64460228      0.83566281      1.71154992
O      1.02615045      1.66752029      1.16004479
O      1.60757354      2.22242602      0.45594920
O      2.30516920      2.43042896     -0.32623930
O      3.02074912      2.26483461     -1.10228548
O      3.65388246      1.74553356     -1.78872002
O      4.11441895      0.93652134     -2.31324757
O      4.33372999     -0.06208144     -2.62376155
O      4.27326625     -1.12651348     -2.69484144
O      3.92936444     -2.12480499     -2.53092260
O      3.33370417     -2.93323348     -2.16574319
O      2.54935768     -3.45175113     -1.65813724
O      1.66292512     -3.61646011     -1.08469844
O      0.77373613     -3.40758019     -0.53022940
O     -0.01853594     -2.85191526     -0.07716734
H     -0.36387144     -2.44552670      0.09512553
O     -0.79609079     -2.39422773      0.44818070
O     -1.69097782     -2.08483107      0.94333188
O     -2.57398980     -1.52415056      1.16162295
O     -3.32776316     -0.77054162      1.08663581
O     -3.85104955      0.09358341      0.73852223
O     -4.07134083      0.97203157      0.17149105
O     -3.95391035      1.76682390     -0.53295129
O     -3.50614317      2.39041277     -1.27616409
O     -2.77661517      2.77659850     -1.95467220
O     -1.84903596      2.88878403     -2.47306876
O     -0.83181083      2.72453831     -2.75591175
O      0.15547667      2.31589949     -2.75713113
O      0.99697601      1.72537992     -2.46577349
O      1.59501550      1.03817128     -1.90736786
O      1.88228127      0.35152176     -1.14074240
H      1.89752801      0.02579934     -0.68492934
O      1.90355736     -0.47046769     -0.42459150
O      1.87075809     -1.25348500      0.30172239
O      1.76955938     -1.74108545      1.24709449
O      1.59550852     -1.87572575      2.29270535
O      1.35323699     -1.64387446      3.30723641
O      1.05588293     -1.07769921      4.16324454
O      0.72345291     -0.25105566      4.75305342
O      0.38032726      0.72972185      5.00217998
O      0.05221997      1.73907948      4.87862206
O     -0.23702767      2.64789964      4.39684876
O     -0.46841988      3.33960109      3.61599633
O     -0.63017512      3.72467590      2.63249421
O     -0.71919507      3.75185045      1.56804094
O     -0.74145108      3.41447894      0.55442912
O     -0.71123949      2.75137208     -0.28288822
H -0.68135939 2.30049331 -0.61441292
65
0.8 1.7 583
H     -0.69244881     -2.05623971     -1.26018741
O     -1.20449521     -2.28153671     -1.29412773
O     -2.26156695     -2.45442888     -1.26527926
O     -3.30580208     -2.27835580     -1.10189056
O     -4.20827836     -1.78238158     -0.80579811
O     -4.85775668     -1.03547505     -0.39539201
O     -5.17455710     -0.13790659      0.09667806
O     -5.12049825      0.79125973      0.62757560
O     -4.70366005      1.62901830      1.14962072
O     -3.97737584      2.26376577      1.61623780
O     -3.03357954      2.60922261      1.98776536
O     -1.99133771      2.61519563      2.23640346
O     -0.98199711      2.27383917      2.34968152
O     -0.13280035      1.62063375      2.33201388
O      0.44898644      0.72996021      2.20414915
O      0.68945407     -0.29417863      2.00058206
H      0.66720749     -0.84080728      1.87890868
O      0.92587370     -1.31242979      1.72153587
O      1.26942801     -2.17225456      1.18228044
O      1.39199263     -2.87657393      0.38413463
O      1.29421420     -3.32939145     -0.58205391
O      1.00422515     -3.46608320     -1.60447570
O      0.57413443     -3.26145909     -2.56430670
O      0.07352740     -2.73290506     -3.35053050
O     -0.41921432     -1.93821438     -3.87378658
O     -0.82669022     -0.96837842     -4.07751728
O     -1.08213596      0.06376367     -3.94502280
O     -1.13775153      1.03760062     -3.50154437
O     -0.97066394      1.83979418     -2.81111563
O     -0.58578039      2.37841706     -1.96857504
O     -0.01517613      2.59442001     -1.08773560
O      0.68590660      2.46899768     -0.28718776
H      1.07953393      2.27460004      0.06119318
O      1.49445869      2.44382342      0.39779843
O      2.32156884      2.48644787      1.07764883
O      3.09362857      2.15914325      1.74467212
O      3.70410685      1.50366801      2.33271387
O      4.06662844      0.60271692      2.78547189
O      4.12574847     -0.43039441      3.06351939
O      3.86386864     -1.46586456      3.14922314
O      3.30343244     -2.37359787      3.04894302
O      2.50412556     -3.03943270      2.79223872
O      1.55543063     -3.37938204      2.42818241
O      0.56546509     -3.35011010      2.01923745
O     -0.35250552     -2.95433811      1.63346665
O     -1.09419634     -2.24050483      1.33604205
O     -1.57731181     -1.29672427      1.18111532
O     -1.75181132     -0.23979426      1.20506281
H     -1.71497777      0.31231283      1.29407547
O     -1.87682215      0.83369193      1.16729837
O     -1.92149646      1.84633421      0.81990173
O     -1.62216969      2.76584268      0.35834754
O     -1.02318940      3.47406406     -0.17809415
O     -0.20628221      3.87920123     -0.74081177
O      0.71964089      3.92726406     -1.27791604
O      1.63207013      3.60880416     -1.74071273
O      2.41017902      2.96009356     -2.08977680
O      2.94989627      2.05860001     -2.29987031
O      3.17688780      1.01332367     -2.36309065
O      3.05582921     -0.04879975     -2.28985627
O      2.59481217     -0.99873298     -2.10760714
O      1.84433508     -1.72143349     -1.85738179
O      0.89100383     -2.13020392     -1.58869820
O     -0.15327146     -2.17750688     -1.35337680
H -0.69244881 -2.05623971 -1.26018741
65
0.9 1.7 726
H     -1.38491946     -1.75750659      1.12819167
O     -1.77710160     -1.67085655      1.51908460
O     -2.53912614     -1.24685380      2.14751177
O     -3.21985834     -0.52603861      2.56273408
O     -3.72150652      0.40989676      2.72933098
O     -3.96862765      1.45241430      2.64290892
O     -3.91754220      2.47967515      2.33064963
O     -3.56178511      3.37174441      1.84791807
O     -2.93291256      4.02555831      1.27135312
O     -2.09656398      4.36778595      0.68930352
O     -1.14427060      4.36398063      0.19080249
O     -0.18203290      4.02287853     -0.14554315
O      0.68290767      3.39530854     -0.26136262
O      1.35545176      2.56784907     -0.12580556
O      1.76450998      1.65202359      0.26060810
O      1.87187448      0.77038315      0.86605292
H      1.80686199      0.36569178      1.24829710
O      1.96227021     -0.12238124      1.47577315
O      1.98737359     -1.12468633      1.86324541
O      1.65867826     -2.11294890      2.12909673
O      1.02314766     -2.97488129      2.22158375
O      0.16603650     -3.61396114      2.11059797
O     -0.79974854     -3.96147679      1.79142312
O     -1.74773888     -3.98510213      1.28532374
O     -2.55368666     -3.69293065      0.63689144
O     -3.11107008     -3.13246548     -0.09151982
O     -3.34438674     -2.38469126     -0.82757518
O     -3.21857591     -1.55396770     -1.49798582
O     -2.74339389     -0.75500611     -2.03765504
O     -1.97219648     -0.09855410     -2.39780189
O     -0.99528048      0.32242510     -2.55204876
O      0.07138478      0.44435390     -2.49971319
H      0.61875498      0.37935410     -2.39835623
O      1.12901802      0.50768694     -2.59142268
O      2.18947054      0.62787609     -2.71938932
O      3.24283979      0.58746087     -2.50924586
O      4.16034692      0.41155596     -1.97762705
O      4.83016789      0.14218440     -1.18128587
O      5.17138847     -0.16696669     -0.21001116
O      5.14410183     -0.45724592      0.82457757
O      4.75438874     -0.67235702      1.80295958
O      4.05355869     -0.76538424      2.61262841
O      3.13174675     -0.70464722      3.16213202
O      2.10666529     -0.47765447      3.39248549
O      1.10891408     -0.09266226      3.28453199
O      0.26568225      0.42235572      2.86133344
O     -0.31512419      1.02319931      2.18529255
O     -0.55834841      1.65495783      1.35036525
H     -0.53868677      1.97580514      0.89125441
O     -0.79070185      2.28119523      0.49459633
O     -1.13273995      2.68960961     -0.43899248
O     -1.26862848      2.81187824     -1.49822104
O     -1.20001165      2.62057707     -2.55371904
O     -0.95405478      2.12741374     -3.47658175
O     -0.58005419      1.38176653     -4.15445655
O     -0.14328531      0.46452228     -4.50556390
O      0.28314329     -0.52201789     -4.48890293
O      0.62741347     -1.46690509     -4.10936815
O      0.82795997     -2.26438853     -3.41713863
O      0.84115342     -2.82711250     -2.50141590
O      0.64674504     -3.09701795     -1.47929220
O      0.25039353     -3.05258789     -0.48113796
O     -0.31704105     -2.71153258      0.36566763
O     -1.00334848     -2.12857937      0.95263281
H -1.38491946 -1.75750659 1.12819167
65
1.0 1.7 590
H      0.65709078      2.01660942      1.05481105
O      1.17927443      1.81335075      1.04325215
O      2.14545262      1.44224329      0.73949103
O      2.95139038      1.11747812      0.10036369
O      3.49184743      0.85515086     -0.79550596
O      3.69472965      0.66356152     -1.83743886
O      3.53009021      0.54217828     -2.89651950
O      3.01386859      0.48170383     -3.84169141
O      2.20590048      0.46523623     -4.55611999
O      1.20244706      0.47037910     -4.95177971
O      0.12417648      0.47203795     -4.98044439
O     -0.89890190      0.44555327     -4.63970838
O     -1.74366968      0.36977937     -3.97328692
O     -2.30927112      0.22972447     -3.06555817
O     -2.52970530      0.01842250     -2.03102829
O     -2.38206660     -0.26219720     -1.00003496
H     -2.16686377     -0.43151981     -0.51101445
O     -2.21396613     -0.59292324      0.02363849
O     -2.11776330     -1.10198671      0.96973111
O     -1.77256268     -1.80357153      1.71277021
O     -1.20293356     -2.59706061      2.17036130
O     -0.46146588     -3.37036226      2.29574902
O      0.37779581     -4.01390531      2.08365468
O      1.22859706     -4.43431933      1.57093534
O      2.00324268     -4.56609233      0.83198210
O      2.62354574     -4.37975007     -0.03056791
O      3.03058949     -3.88553605     -0.89864609
O      3.19208334     -3.13213259     -1.65349363
O      3.10639436     -2.20058266     -2.19048895
O      2.80275125     -1.19417140     -2.43221001
O      2.33759499     -0.22553063     -2.33810077
O      1.78753201      0.59742360     -1.90953467
H      1.49805745      0.93557321     -1.56897221
O      1.14704408      1.37164180     -1.59649059
O      0.55012824      2.24298325     -1.37752164
O      0.10343374      3.05194091     -0.82115541
O     -0.15848608      3.68680643      0.01061116
O     -0.22414758      4.05760746      1.02139650
O     -0.10657063      4.10734095      2.09246797
O      0.15834697      3.81909021      3.09756598
O      0.51631146      3.21813698      3.91866798
O      0.90141187      2.36880495      4.46072389
O      1.24434923      1.36642871      4.66352348
O      1.48108875      0.32545092      4.50921378
O      1.56085480     -0.63486622      4.02452810
O      1.45247039     -1.40533126      3.27744825
O      1.14824977     -1.90045641      2.36871686
O      0.66495794     -2.06913097      1.41925926
H      0.35655753     -2.02310461      0.95354021
O      0.13516552     -2.23221229      0.48302664
O     -0.52204335     -2.49568827     -0.33069860
O     -1.40519439     -2.53333574     -0.94885614
O     -2.39928392     -2.32190695     -1.31020875
O     -3.37545722     -1.86925212     -1.38558215
O     -4.20709644     -1.21333934     -1.18150749
O     -4.78562933     -0.41751413     -0.73940594
O     -5.03408477      0.43740947     -0.13041712
O     -4.91670290      1.26323877      0.55348294
O     -4.44339987      1.97541364      1.21096529
O     -3.66852973      2.50356404      1.74399931
O     -2.68409821      2.80029602      2.07009218
O     -1.60827545      2.84710895      2.13258835
O     -0.57064208      2.65670545      1.90774319
O      0.30398932      2.27140538      1.40768758
H 0.65709078 2.01660942 1.05481105
65
0.5 1.7 499
H      1.22753504     -0.61790243     -1.32022090
O      1.57658195     -0.86840455     -0.96036926
O      1.99657039     -1.38901542     -0.13329054
O      2.05706861     -1.90274200      0.79617712
O      1.75267206     -2.33540064      1.71901753
O      1.12344825     -2.62291010      2.52704035
O      0.24994360     -2.71927716      3.12636346
O     -0.75685397     -2.60232818      3.44911221
O     -1.76934601     -2.27647225      3.46187777
O     -2.65922442     -1.77215179      3.16988042
O     -3.31346085     -1.14204890      2.61631903
O     -3.64839188     -0.45452028      1.87698773
O     -3.62014491      0.21492116      1.05083070
O     -3.23010541      0.79301647      0.24761207
O     -2.52474429      1.21788997     -0.42576255
O     -1.58982683      1.44675999     -0.87856827
H     -1.04500874      1.48120346     -1.00531668
O     -0.65557808      1.63559163     -1.37758851
O      0.25991584      1.86260097     -1.86934333
O      1.30568924      1.96937226     -2.03195656
O      2.35302066      1.93124827     -1.84994384
O      3.27299450      1.74162815     -1.35076699
O      3.95256603      1.41279002     -0.60141182
O      4.30864873      0.97436089      0.29995946
O      4.29846817      0.46962466      1.23624086
O      3.92489252     -0.04987179      2.08597602
O      3.23607504     -0.53074222      2.73849368
O      2.31945346     -0.92441382      3.10769920
O      1.29085370     -1.19318024      3.14280339
O      0.28005604     -1.31490041      2.83465170
O     -0.58537767     -1.28575768      2.21686503
O     -1.19600036     -1.12073546      1.36164999
H     -1.38678491     -0.98991423      0.85119399
O     -1.75637593     -0.94088633      0.43277196
O     -2.22048113     -0.85237620     -0.52025348
O     -2.32502855     -0.76904413     -1.57553106
O     -2.05686911     -0.68885649     -2.60175990
O     -1.44929928     -0.60938779     -3.47125907
O     -0.57791177     -0.52812294     -4.07587879
O      0.44882460     -0.44277069     -4.34047772
O      1.50308193     -0.35154915     -4.23228681
O      2.45360276     -0.25340785     -3.76499290
O      3.18205693     -0.14815861     -2.99703307
O      3.59778751     -0.03649905     -2.02431245
O      3.64910819      0.08007439     -0.96825280
O      3.32974426      0.19945293      0.03933869
O      2.67961452      0.31917820      0.87269477
O      1.77985677      0.43674865      1.42776085
H      1.24463474      0.49682500      1.58270105
O      0.87082574      0.49684576      2.00024756
O     -0.01254742      0.58890470      2.58562110
O     -1.02843231      0.78072805      2.83595460
O     -2.05412323      1.03677437      2.71812596
O     -2.96569249      1.31349895      2.24489224
O     -3.65343388      1.56478022      1.47329994
O     -4.03553390      1.74766728      0.49757607
O     -4.06826710      1.82773229     -0.56261415
O     -3.75144499      1.78336078     -1.57707957
O     -3.12843957      1.60844513     -2.42132713
O     -2.28077840      1.31314576     -2.99207575
O     -1.31798493      0.92262487     -3.22012693
O     -0.36393003      0.47391090     -3.07898803
O      0.45860441      0.01128411     -2.58817368
O      1.04322615     -0.41924146     -1.81077397
H 1.22753504 -0.61790243 -1.32022090
65
0.3 1.7 129
H      0.09132614      1.45293751      1.23072270
O      0.57744909      1.66757153      1.05272028
O      1.38674914      2.01129838      0.45980664
O      1.96659828      2.23072215     -0.40059413
O      2.24820850      2.29190624     -1.42118881
O      2.19994194      2.18062521     -2.47472959
O      1.83125194      1.90413678     -3.42986473
O      1.19150542      1.49027773     -4.16750040
O      0.36383351      0.98399646     -4.59563563
O     -0.54522372      0.44175395     -4.66082244
O     -1.41898840     -0.07550930     -4.35482355
O     -2.14517890     -0.50996434     -3.71563853
O     -2.62989617     -0.81409723     -2.82277031
O     -2.80932034     -0.95662765     -1.78732193
O     -2.65766041     -0.92640529     -0.73815694
O     -2.19036695     -0.73379885      0.19415250
H     -1.83465724     -0.57678974      0.59774499
O     -1.83044479     -0.40612729      1.13152841
O     -1.55923014     -0.19435126      2.13465095
O     -0.97352038     -0.14454711      3.01733148
O     -0.14348879     -0.25622964      3.66789730
O      0.83025734     -0.50879803      4.00358910
O      1.82920891     -0.86410198      3.98086992
O      2.73171710     -1.27119394      3.60084832
O      3.42814656     -1.67267536      2.90914031
O      3.83453219     -2.01184657      1.99018714
O      3.90303824     -2.23976959      0.95673694
O      3.62791699     -2.32136407     -0.06419986
O      3.04622473     -2.23977713     -0.94717154
O      2.23320579     -1.99848258     -1.58391203
O      1.29291978     -1.62084827     -1.89682711
O      0.34527933     -1.14722521     -1.84865990
H     -0.11527953     -0.87671579     -1.67901808
O     -0.62968605     -0.69935588     -1.81317300
O     -1.50645492     -0.11961766     -1.95403200
O     -2.16398929      0.71199910     -1.92713588
O     -2.52322668      1.68997747     -1.72922651
O     -2.54226199      2.69056894     -1.37834808
O     -2.22156746      3.58720821     -0.91159939
O     -1.60393383      4.26627880     -0.38051264
O     -0.76914012      4.64126571      0.15536570
O      0.17598406      4.66353218      0.63589228
O      1.11086578      4.32837812      1.00781866
O      1.91620796      3.67562561      1.23142419
O      2.48884964      2.78465842      1.28546385
O      2.75461622      1.76453358      1.16981461
O      2.67755908      0.74039667      0.90549077
O      2.26443346     -0.16210697      0.53202631
H      1.92682242     -0.54995247      0.30917477
O      1.94447243     -1.02868317      0.01835946
O      1.72347342     -1.97430017     -0.40782035
O      1.19347332     -2.86532610     -0.63105564
O      0.41712391     -3.58778052     -0.62947098
O     -0.51223647     -4.04868114     -0.40919569
O     -1.48220965     -4.18762616     -0.00360031
O     -2.37533853     -3.98431823      0.53086018
O     -3.08373810     -3.46109281      1.12167869
O     -3.52253422     -2.68013593      1.68932790
O     -3.64043593     -1.73573799      2.15716657
O     -3.42612457     -0.74254845      2.46098637
O     -2.90966362      0.17870551      2.55701001
O     -2.15875389      0.91625735      2.42734439
O     -1.27030036      1.38122343      2.08220939
O     -0.35834115      1.51867482      1.55866490
H 0.09132614 1.45293751 1.23072270
65
1.1 1.7 244
H      1.53320786     -1.71439900     -0.11409142
O      1.88781572     -1.35482483     -0.35718646
O      2.58026842     -0.54872803     -0.56497640
O      3.19241729      0.33163498     -0.41433050
O      3.63080901      1.19630090      0.06798164
O      3.82369565      1.95726729      0.81375931
O      3.72999724      2.53948566      1.72189027
O      3.34443346      2.89023632      2.67098141
O      2.69818320      2.98571408      3.53452297
O      1.85498975      2.83400189      4.19669188
O      0.90319816      2.47406119      4.56682012
O     -0.05528067      1.97086487      4.59072077
O     -0.91770049      1.40728103      4.25745697
O     -1.59331453      0.87372125      3.60070810
O     -2.01471143      0.45684656      2.69456264
O     -2.14623610      0.22874196      1.64426316
H     -2.09948922      0.20190957      1.08638301
O     -2.33302078     -0.06286416      0.65107461
O     -2.71025573     -0.33582045     -0.32649794
O     -2.93147250     -0.27776289     -1.38487023
O     -2.94741126      0.09119892     -2.40274674
O     -2.73445506      0.71211788     -3.26389060
O     -2.29758007      1.49457294     -3.87164366
O     -1.66973392      2.32796425     -4.16100083
O     -0.90771995      3.09532914     -4.10673038
O     -0.08510149      3.68795281     -3.72652584
O      0.71698755      4.01894880     -3.07879574
O      1.41997775      4.03411260     -2.25536737
O      1.95767892      3.71869283     -1.37001587
O      2.28454843      3.09923394     -0.54425171
O      2.38138031      2.24026030      0.10785819
O      2.25770441      1.23621598      0.49393942
H      2.11890960      0.69828732      0.56813021
O      2.16999765      0.22706113      0.86724792
O      2.27872452     -0.80187463      1.18651133
O      2.36677988     -1.87985126      1.13481907
O      2.39700325     -2.88005199      0.72112294
O      2.33945837     -3.68537567     -0.00040448
O      2.17517285     -4.20306477     -0.93713694
O      1.89850807     -4.37629249     -1.96956525
O      1.51786365     -4.19126143     -2.96622606
O      1.05462809     -3.67892716     -3.80012405
O      0.54050703     -2.91113127     -4.36459588
O      0.01356261     -1.99162709     -4.58663437
O     -0.48654116     -1.04311905     -4.43600843
O     -0.92349314     -0.19193469     -3.92903940
O     -1.26887099      0.44775595     -3.12656232
O     -1.50569163      0.78820218     -2.12632645
H     -1.58370980      0.82861538     -1.57277839
O     -1.74244111      1.20470908     -1.18872968
O     -2.14156594      1.69846005     -0.31159298
O     -2.59957513      1.83439800      0.66011063
O     -3.03731348      1.59627476      1.62143363
O     -3.37815797      1.01456915      2.46872523
O     -3.55758937      0.16267956      3.11257921
O     -3.53125186     -0.85224477      3.48900235
O     -3.28049381     -1.90268866      3.56740835
O     -2.81469778     -2.85669986      3.35443859
O     -2.17010841     -3.59437234      2.89313251
O     -1.40530483     -4.02282463      2.25755122
O     -0.59388311     -4.08780241      1.54352592
O      0.18473727     -3.78045585      0.85668689
O      0.85523428     -3.13844513      0.29926834
O      1.35579245     -2.24123596     -0.04266244
H 1.53320786 -1.71439900 -0.11409142
65
0.6 1.7 517
H      2.01835407     -0.27430655     -0.27188650
O      2.10856668     -0.72950810     -0.58611308
O      1.99702566     -1.58068357     -1.21796462
O      1.52784153     -2.32800342     -1.81592510
O      0.75764055     -2.88828043     -2.29452471
O     -0.21942865     -3.20164261     -2.58317220
O     -1.28343088     -3.23899646     -2.63495425
O     -2.30359460     -3.00565344     -2.43248332
O     -3.15461279     -2.54066795     -1.99006499
O     -3.73226281     -1.91196910     -1.35191479
O     -3.96639788     -1.20789319     -0.58664665
O     -3.82969108     -0.52617244      0.22128004
O     -3.34104170      0.03824755      0.98208836
O     -2.56321937      0.40504297      1.61187483
O     -1.59503973      0.51852430      2.04306809
O     -0.55904686      0.35457816      2.23285184
H     -0.03343547      0.16012604      2.23037117
O      0.45702359      0.15980900      2.50154441
O      1.48974539      0.09541969      2.75750757
O      2.54197663     -0.03282391      2.64552345
O      3.48575438     -0.19455927      2.17722580
O      4.20663465     -0.35524903      1.40866358
O      4.61795809     -0.48048618      0.43331434
O      4.67165223     -0.54028293     -0.62956794
O      4.36422383     -0.51280880     -1.64981811
O      3.73719432     -0.38711177     -2.50258519
O      2.87192405     -0.16448353     -3.08389533
O      1.87947057      0.14170156     -3.32361232
O      0.88674509      0.50765362     -3.19418026
O      0.02069271      0.90213268     -2.71405841
O     -0.60753153      1.29034284     -1.94542024
O     -0.91641834      1.63826960     -0.98640338
H     -0.93499414      1.79439406     -0.44847661
O     -1.21619989      1.97850299     -0.00002111
O     -1.60954929      2.11628339      0.98103458
O     -1.78568421      1.95519742      2.01988262
O     -1.73447910      1.50640343      2.98535630
O     -1.47414680      0.81692316      3.75543520
O     -1.04896826     -0.03621960      4.23245522
O     -0.52377289     -0.95560020      4.35528268
O      0.02414262     -1.83553731      4.10693472
O      0.51464947     -2.57526633      3.51669623
O      0.87477496     -3.09149985      2.65646950
O      1.04779869     -3.32880965      1.63181136
O      1.00032288     -3.26653593      0.56877539
O      0.72643548     -2.92136258     -0.40180099
O      0.24844710     -2.34523749     -1.16060560
O     -0.38589006     -1.61889720     -1.61472408
H     -0.75853170     -1.21147612     -1.71080419
O     -1.05944102     -0.95627577     -2.10881357
O     -1.62018213     -0.25334431     -2.68120699
O     -2.09471685      0.66040079     -2.95700429
O     -2.41230654      1.67678411     -2.90926357
O     -2.52177609      2.67483619     -2.55137263
O     -2.39789297      3.53587256     -1.93538011
O     -2.04451257      4.15828808     -1.14550755
O     -1.49409755      4.47022215     -0.28765098
O     -0.80367137      4.43851634      0.52381921
O     -0.04771014      4.07284762      1.18031480
O      0.69114094      3.42452214      1.59256546
O      1.33236948      2.58007977      1.70174649
O      1.80763194      1.65050676      1.48681145
O      2.06927280      0.75740108      0.96711563
O      2.09626490      0.01781496      0.20000335
H 2.01835407 -0.27430655 -0.27188650
61
0.8 1.6 241
H      0.81678442      0.00602583     -2.84963364
O      1.28000637     -0.29021925     -2.74113746
O      1.99386124     -1.00933913     -2.36005905
O      2.39784396     -1.83120401     -1.78275583
O      2.44787486     -2.64035295     -1.06531746
O      2.14481380     -3.32293949     -0.28162585
O      1.53435106     -3.78118619      0.48602520
O      0.70120623     -3.94579897      1.15737850
O     -0.24162823     -3.78476501      1.66440332
O     -1.16723309     -3.30741733      1.95993293
O     -1.95087669     -2.56324976      2.02365313
O     -2.48585150     -1.63563298      1.86468145
O     -2.69702227     -0.63122934      1.52040952
O     -2.55036559      0.33354957      1.05175570
O     -2.05728971      1.14732309      0.53543046
H     -1.68416812      1.47665501      0.27769434
O     -1.35043060      1.86127758      0.04361764
O     -0.56804781      2.58264932     -0.15498469
O      0.31963586      3.18451056     -0.00759510
O      1.21457336      3.57721066      0.45804041
O      2.01779669      3.69765519      1.17376963
O      2.64198233      3.51731670      2.03968721
O      3.02253834      3.04585671      2.93681904
O      3.12580524      2.32989904      3.74222794
O      2.95332964      1.44711022      4.34462233
O      2.54166784      0.49633852      4.65848639
O      1.95774446     -0.41493634      4.63493765
O      1.29035536     -1.18424935      4.26793329
O      0.63889362     -1.72715972      3.59503741
O      0.10073012     -1.98797191      2.69265169
H     -0.10445006     -2.00418067      2.17135954
O     -0.32184214     -2.39416062      1.83259197
O     -0.54601605     -3.04075439      0.99378003
O     -0.50226298     -3.46593567     -0.00083019
O     -0.21156035     -3.60376173     -1.03448336
O      0.27376041     -3.42477397     -1.98546710
O      0.87665816     -2.93973810     -2.74256513
O      1.50516356     -2.19827730     -3.21917794
O      2.06405600     -1.28257180     -3.36431786
O      2.46695329     -0.29692482     -3.16908276
O      2.64727918      0.64548026     -2.66778627
O      2.56671627      1.43695028     -1.93360119
O      2.22007094      1.98895561     -1.06926904
O      1.63593278      2.24337027     -0.19405551
O      0.87304471      2.17985194      0.57139216
H      0.43580224      2.02782629      0.88732629
O     -0.00408687      1.94310205      1.22411482
O     -1.00076939      1.82306793      1.62927983
O     -2.08057976      1.75545770      1.66644627
O     -3.10860452      1.72740155      1.32833257
O     -3.95650518      1.72100769      0.65530469
O     -4.51881272      1.71563394     -0.26974897
O     -4.72631855      1.69050863     -1.33194151
O     -4.55486151      1.62736783     -2.39897414
O     -4.02839556      1.51277427     -3.33793359
O     -3.21594842      1.33982338     -4.03216739
O     -2.22285749      1.10901996     -4.39609473
O     -1.17739563      0.82821403     -4.38607222
O     -0.21448498      0.51160422     -4.00593509
O      0.54143343      0.17793500     -3.30651023
H 0.81678442 0.00602583 -2.84963364
65
0.4 1.7 276
H      1.98657386     -0.54626316     -0.32928353
O      2.22480585     -0.16760300      0.00825845
O      2.41112217      0.56569273      0.75338271
O      2.23096036      1.24560583      1.54893690
O      1.70482292      1.79509974      2.28980288
O      0.89631670      2.15338651      2.87767602
O     -0.09577175      2.28350031      3.23331273
O     -1.14978376      2.17690286      3.30640323
O     -2.13634575      1.85454721      3.08183958
O     -2.93448758      1.36426725      2.58159789
O     -3.44671398      0.77481823      1.86200042
O     -3.61115123      0.16731060      1.00669846
O     -3.40925594     -0.37489527      0.11625046
O     -2.86812525     -0.77657482     -0.70440639
O     -2.05712091     -0.98001136     -1.35903003
O     -1.07922765     -0.95218687     -1.77206409
H     -0.53954456     -0.84218674     -1.87557602
O     -0.01369480     -0.99057546     -2.00021715
O      1.03967567     -1.01152269     -2.13295160
O      2.05315348     -0.69537915     -2.10923321
O      2.90227170     -0.08546884     -1.92307678
O      3.48304063      0.73828448     -1.58873492
O      3.72490358      1.66931483     -1.13892234
O      3.59952746      2.58769080     -0.62073997
O      3.12433265      3.37505758     -0.08980682
O      2.36032270      3.92938249      0.39666954
O      1.40448399      4.17766704      0.78702030
O      0.37770245      4.08504163      1.04155273
O     -0.59029741      3.65910990      1.13749541
O     -1.37711453      2.94900137      1.07183526
O     -1.88292104      2.03925056      0.86169297
O     -2.04289955      1.03926494      0.54218990
H     -1.97912160      0.51803539      0.34642289
O     -2.17926141      0.00258206      0.43766167
O     -2.28138476     -1.03337485      0.64744886
O     -2.01170025     -2.03512346      0.87420103
O     -1.40311915     -2.88061763      1.08015057
O     -0.53077510     -3.46727860      1.23012163
O      0.49733660     -3.72477509      1.29591260
O      1.55381390     -3.62378570      1.25980968
O      2.50772074     -3.17965198      1.11679380
O      3.24090010     -2.45046712      0.87516594
O      3.66269490     -1.52983816      0.55551295
O      3.72124278     -0.53522378      0.18814265
O      3.40993754      0.40669968     -0.19069216
O      2.76825215      1.17582051     -0.54331032
O      1.87682093      1.67355611     -0.83529696
O      0.84739347      1.83513519     -1.03979115
H      0.29411445      1.77573172     -1.10632046
O     -0.23502993      1.94607213     -1.03516600
O     -1.29287515      1.99397392     -0.95569596
O     -2.30661633      1.67786307     -0.94867403
O     -3.15005901      1.03517207     -1.00523623
O     -3.71822586      0.14402136     -1.10859675
O     -3.94043554     -0.88651361     -1.23613929
O     -3.78910876     -1.92999178     -1.36223477
O     -3.28320433     -2.85835955     -1.46143439
O     -2.48585711     -3.55790464     -1.51164025
O     -1.49651218     -3.94342333     -1.49685845
O     -0.43853518     -3.96883573     -1.40919181
O      0.55615751     -3.63292680     -1.24982367
O      1.36353398     -2.97949776     -1.02887052
O      1.88289962     -2.09190895     -0.76412158
O      2.04944248     -1.08269417     -0.47882252
H 1.98657386 -0.54626316 -0.32928353
61
0.6 1.6 913
H      0.41921552     -1.34537772      1.80956317
O      0.00619668     -1.34542032      2.18838161
O     -0.88777092     -1.13188689      2.74818283
O     -1.80835325     -0.65416684      3.03534781
O     -2.63219913      0.03814005      3.02346766
O     -3.24822904      0.86821222      2.72406936
O     -3.57172631      1.74175166      2.18515345
O     -3.55508396      2.55894628      1.48510489
O     -3.19384397      3.22713167      0.72274936
O     -2.52726283      3.67254626      0.00481662
O     -1.63333156      3.84968840     -0.56759893
O     -0.61888208      3.74708861     -0.91186267
O      0.39396519      3.38876451     -0.97428259
O      1.28329306      2.83117404     -0.73692040
O      1.94285360      2.15605342     -0.21986718
H      2.16752848      1.79123525      0.14140402
O      2.67206151      1.69513373      0.36567817
O      3.52928204      1.24637581      0.83678463
O      4.15150938      0.49847101      1.29681022
O      4.46702941     -0.45887035      1.67376729
O      4.44303584     -1.50936956      1.90620595
O      4.08979194     -2.52493019      1.95100943
O      3.45932859     -3.38188803      1.78886374
O      2.63884375     -3.97669866      1.42670777
O      1.73964091     -4.23907278      0.89685300
O      0.88300944     -4.14089288      0.25288467
O      0.18483823     -3.69978010     -0.43713597
O     -0.25908552     -2.97685888     -1.09930560
O     -0.38522763     -2.06900296     -1.66325399
O     -0.17036659     -1.09654623     -2.07107092
H      0.07049010     -0.60926620     -2.20757808
O      0.39703446     -0.27068120     -2.51223683
O      1.02665878      0.53331054     -2.85182851
O      1.57960170      1.45646862     -2.83821659
O      1.97382217      2.39115464     -2.47890577
O      2.14741413      3.22826781     -1.82525496
O      2.06645970      3.87108508     -0.96596203
O      1.72933191      4.24753114     -0.01581193
O      1.16690107      4.31932165      0.89888456
O      0.43861868      4.08681980      1.65631420
O     -0.37502440      3.58899033      2.15461406
O     -1.18270874      2.89845652      2.32479356
O     -1.89387080      2.11228747      2.13948637
O     -2.43019155      1.33968427      1.61642200
O     -2.73553173      0.68812706      0.81617667
H     -2.79277249      0.42923694      0.32242838
O     -3.20361195      0.19602712      0.02091206
O     -3.76997656     -0.38912731     -0.68263427
O     -3.98497200     -1.09910399     -1.46228936
O     -3.82378474     -1.85667028     -2.20946001
O     -3.30932251     -2.57855647     -2.81967387
O     -2.50930832     -3.18601909     -3.20583246
O     -1.52768934     -3.61483009     -3.30926020
O     -0.49145050     -3.82342454     -3.10714780
O      0.46549437     -3.79817344     -2.61544576
O      1.21929041     -3.55511266     -1.88684094
O      1.67185352     -3.13790866     -1.00407287
O      1.76331302     -2.61231912     -0.06943776
O      1.47960660     -2.05785117      0.80818856
O      0.85426423     -1.55767531      1.52716216
H 0.41921552 -1.34537772 1.80956317
61
0.5 1.6 908
H      1.13502716      2.25267006      0.21505625
O      1.61495917      1.98504031      0.32514652
O      2.44192646      1.30031354      0.32195386
O      3.05183315      0.46038794      0.04759152
O      3.36205707     -0.43675314     -0.45404068
O      3.32797986     -1.28587068     -1.11022206
O      2.94864522     -1.98781569     -1.82863302
O      2.26688012     -2.46210264     -2.50906237
O      1.36386383     -2.65711612     -3.05611555
O      0.34883322     -2.55665635     -3.39131187
O     -0.65476988     -2.18199357     -3.46303696
O     -1.52495281     -1.58917064     -3.25308815
O     -2.15664241     -0.86189610     -2.77898282
O     -2.47500967     -0.10092874     -2.09173699
O     -2.44495909      0.58869993     -1.26939574
H     -2.29289996      0.88651682     -0.81965871
O     -2.22129282      1.35652734     -0.52293864
O     -2.00554627      2.06852517      0.25117271
O     -1.70047503      2.45701856      1.20445141
O     -1.33175444      2.47447705      2.21265585
O     -0.93313147      2.12042241      3.14457909
O     -0.54214511      1.44148932      3.87868766
O     -0.19536592      0.52551141      4.31853368
O      0.07624161     -0.50961721      4.40498572
O      0.25124576     -1.53089250      4.12372749
O      0.32046543     -2.40706722      3.50707331
O      0.28813442     -3.02529482      2.62987026
O      0.17136454     -3.30543996      1.60000650
O     -0.00202445     -3.21024069      0.54472965
O     -0.19703269     -2.75003381     -0.40548994
H     -0.29442106     -2.38361683     -0.81820580
O     -0.19559321     -2.20277222     -1.33936658
O      0.19831395     -1.70137599     -2.20318070
O      0.80805197     -1.04489600     -2.79477975
O      1.54788015     -0.30598564     -3.03850418
O      2.31556064      0.43224842     -2.90280963
O      3.00532350      1.08678528     -2.40426719
O      3.52127982      1.58521796     -1.60546195
O      3.78958170      1.87493561     -0.60705640
O      3.76778716      1.92979527      0.46497498
O      3.45024237      1.75343712      1.47532095
O      2.86879862      1.37882291      2.29649281
O      2.08877316      0.86405591      2.82499170
O      1.20066607      0.28501265      2.99443364
O      0.30868363     -0.27427920      2.78396790
H     -0.12153793     -0.52983009      2.53161215
O     -0.47005738     -0.95701572      2.43097968
O     -1.26799651     -1.57830155      2.07037887
O     -2.14130371     -1.87736869      1.52208220
O     -2.97250918     -1.82099848      0.84484094
O     -3.64948220     -1.42104651      0.11375830
O     -4.07965077     -0.73293918     -0.58923470
O     -4.20174106      0.15135513     -1.18576920
O     -3.99354770      1.11498886     -1.61097670
O     -3.47474976      2.03105317     -1.82171529
O     -2.70441516      2.77867164     -1.80204059
O     -1.77351007      3.25832907     -1.56522776
O     -0.79336315      3.40449134     -1.15208799
O      0.11845240      3.19391600     -0.62579312
O      0.85302873      2.64859977     -0.06386457
H 1.13502716 2.25267006 0.21505625
61
0.7 1.6 36
H     -1.73385051     -0.31021841     -1.61144228
O     -2.02087028     -0.66951632     -1.29109620
O     -2.58573627     -1.13287214     -0.49687838
O     -3.09143828     -1.25204937      0.44896326
O     -3.45917382     -1.01882284      1.43634875
O     -3.62764935     -0.46968995      2.34992591
O     -3.56085887      0.31876109      3.08370934
O     -3.25265334      1.23957087      3.55453082
O     -2.72752105      2.16898267      3.71259386
O     -2.03747986      2.98214814      3.54779331
O     -1.25547577      3.56897142      3.09099775
O     -0.46612553      3.84808111      2.41013204
O      0.24502183      3.77715691      1.60155715
O      0.80234177      3.35830034      0.77784130
O      1.14973160      2.63776808      0.05347419
H      1.23616327      2.17318947     -0.24784498
O      1.55940061      1.98718997     -0.66619741
O      2.25151565      1.42729551     -1.27615571
O      2.94720888      0.65619716     -1.56936621
O      3.54570636     -0.24021547     -1.51645770
O      3.95856896     -1.16014948     -1.13198399
O      4.12091596     -1.99882694     -0.47257690
O      3.99965891     -2.66178196      0.37024071
O      3.59770076     -3.07684910      1.28166984
O      2.95356745     -3.20332169      2.13820420
O      2.13651873     -3.03711782      2.82330405
O      1.23775854     -2.61129830      3.24218592
O      0.35886063     -1.99187110      3.33385134
O     -0.40112195     -1.26941438      3.07882797
O     -0.95822733     -0.54758149      2.50164082
H     -1.14638511     -0.20887846      2.09670395
O     -1.62138001      0.01510640      1.90098074
O     -2.52429412      0.21842450      1.34603749
O     -3.30506921      0.11052997      0.60894647
O     -3.85698914     -0.28396824     -0.23028515
O     -4.10238113     -0.90408905     -1.07868782
O     -4.00247301     -1.66021828     -1.84212813
O     -3.56231372     -2.44548127     -2.43725500
O     -2.83013252     -3.14930607     -2.80207754
O     -1.89121839     -3.67145586     -2.90383215
O     -0.85709620     -3.93474966     -2.74314048
O      0.14862659     -3.89485721     -2.35393049
O      1.00594659     -3.54592477     -1.79913078
O      1.61369382     -2.92131804     -1.16268448
O      1.90237088     -2.08938776     -0.53889629
H      1.91517932     -1.60806705     -0.25208055
O      2.27010108     -1.29909210      0.05232376
O      2.88667311     -0.50326974      0.44098795
O      3.33672646      0.47269030      0.53849754
O      3.55046314      1.51249902      0.34441353
O      3.48807546      2.49176456     -0.10469775
O      3.14479789      3.29377840     -0.73990516
O      2.55151190      3.82432660     -1.46866060
O      1.77082681      4.02364612     -2.18654406
O      0.88913425      3.87400929     -2.79051525
O      0.00564445      3.40197349     -3.19199019
O     -0.78020430      2.67501090     -3.32808314
O     -1.38136505      1.79294574     -3.16958723
O     -1.73422911      0.87528588     -2.72468109
O     -1.80669843      0.04605640     -2.03789086
H -1.73385051 -0.31021841 -1.61144228
61
0.3 1.6 63
H     -2.41138813     -0.23244375      0.41093609
O     -2.58442847     -0.41113811      0.91312556
O     -2.64880932     -0.86757228      1.87872514
O     -2.36204462     -1.42914714      2.74316676
O     -1.76342055     -2.03165621      3.39392912
O     -0.93175155     -2.60570461      3.74557486
O      0.02460942     -3.08550483      3.75057974
O      0.98150468     -3.41721536      3.40535632
O      1.81470880     -3.56576510      2.75070872
O      2.41567426     -3.51929863      1.86666065
O      2.70528984     -3.29067887      0.86231238
O      2.64390801     -2.91585675     -0.13798770
O      2.23637027     -2.44931437     -1.01040435
O      1.53139346     -1.95715941     -1.64731157
O      0.61539491     -1.50874595     -1.97093424
H      0.09079479     -1.31390646     -2.00095387
O     -0.40222694     -1.49420985     -2.19714041
O     -1.44193179     -1.61088405     -2.42132909
O     -2.49366256     -1.41430932     -2.43029421
O     -3.42368947     -0.92479683     -2.22957782
O     -4.11370875     -0.19978767     -1.85129917
O     -4.47583764      0.67342778     -1.35008360
O     -4.46375360      1.58877397     -0.79613870
O     -4.07856568      2.43483525     -0.26635555
O     -3.36867393      3.10897786      0.16543730
O     -2.42363473      3.53035878      0.43783158
O     -1.36280945      3.65017260      0.50962285
O     -0.32023538      3.45783763      0.36503316
O      0.57236354      2.98233713      0.01571087
O      1.20227275      2.28854566     -0.50074569
H      1.39849121      1.87000013     -0.81758452
O      1.73302838      1.78731005     -1.25953037
O      2.35040600      1.35313276     -2.01794620
O      2.87694080      0.60813124     -2.57704676
O      3.25268902     -0.35244553     -2.86159055
O      3.43681912     -1.40602431     -2.83113622
O      3.41278722     -2.41824386     -2.48516850
O      3.19043403     -3.25998522     -1.86316356
O      2.80473754     -3.82373760     -1.03958534
O      2.31137953     -4.03722537     -0.11444726
O      1.77968795     -3.87256905      0.79936452
O      1.28384949     -3.34981904      1.59039945
O      0.89350649     -2.53441419      2.16276899
O      0.66492969     -1.52888745      2.44830048
O      0.63388591     -0.45986977      2.41517808
H      0.70074560      0.07798020      2.27264358
O      1.03776414      0.50148255      2.41801603
O      1.55815499      1.43522149      2.46475552
O      1.85564103      2.43086994      2.20971470
O      1.88694301      3.36565136      1.69003836
O      1.64252063      4.12450410      0.97641393
O      1.14778167      4.61466552      0.16411179
O      0.45986165      4.77742968     -0.63909023
O     -0.33961818      4.59558835     -1.32656775
O     -1.15489632      4.09561211     -1.80636452
O     -1.88820883      3.34429527     -2.01284785
O     -2.45218096      2.44028959     -1.91502763
O     -2.78090186      1.50160021     -1.52048431
O     -2.83827886      0.65062843     -0.87440806
O     -2.62261223     -0.00134268     -0.05387092
H -2.41138813 -0.23244375 0.41093609
61
0.4 1.6 611
H      0.05563717      2.56341837      0.58994370
O      0.11297603      2.66144471      1.13873965
O      0.15217941      2.56821690      2.20554651
O      0.08652450      2.12190047      3.17755284
O     -0.08605530      1.38176558      3.93301414
O     -0.35407091      0.44433211      4.37763907
O     -0.69393406     -0.56886696      4.45654350
O     -1.07294780     -1.52669320      4.16120864
O     -1.45345174     -2.30502828      3.53056098
O     -1.79759658     -2.80250937      2.64603732
O     -2.07214254     -2.95337976      1.62126034
O     -2.25267345     -2.73582536      0.58763377
O     -2.32669219     -2.17474023     -0.32231674
O     -2.29520502     -1.33857059     -0.99174493
O     -2.17259407     -0.33063730     -1.33429748
H     -2.08087416      0.22129363     -1.36644715
O     -2.18158303      0.75836957     -1.49087007
O     -2.09693582      1.81480176     -1.64927173
O     -1.65790713      2.79125352     -1.69510841
O     -0.91707766      3.56301059     -1.63291573
O      0.03471021      4.03130952     -1.48092505
O      1.07986922      4.13585867     -1.26875215
O      2.08897469      3.86248187     -1.03364259
O      2.93717272      3.24491565     -0.81574980
O      3.52000897      2.36053219     -0.65304448
O      3.76667112      1.32053024     -0.57650080
O      3.64896633      0.25583753     -0.60616952
O      3.18489548     -0.69948795     -0.74863599
O      2.43637105     -1.42525357     -0.99618530
O      1.50136797     -1.83036984     -1.32778034
H      0.98035371     -1.89575213     -1.52359452
O      0.58580039     -2.21122051     -1.76624917
O     -0.33711745     -2.68649606     -2.03203296
O     -1.37563582     -2.94921219     -2.00437344
O     -2.39667605     -2.97448804     -1.68011554
O     -3.26937533     -2.76754496     -1.09370634
O     -3.88167719     -2.36304457     -0.31282794
O     -4.15453786     -1.82069441      0.57018314
O     -4.05194722     -1.21767831      1.45004220
O     -3.58549414     -0.63887125      2.22186415
O     -2.81289723     -0.16607901      2.79446063
O     -1.83068742      0.13233298      3.10190069
O     -0.76196993      0.21010685      3.11186937
O      0.25918273      0.04895681      2.82976456
O      1.10472824     -0.33911263      2.29801263
H      1.43914513     -0.61863417      1.94572447
O      1.85699656     -0.95455282      1.78252907
O      2.58046787     -1.49813652      1.20858548
O      3.13137232     -1.84609980      0.35786163
O      3.44747124     -1.94664202     -0.66109761
O      3.49629412     -1.77933008     -1.71841888
O      3.27925519     -1.35768891     -2.67936531
O      2.83147410     -0.72748678     -3.42141826
O      2.21732354      0.03906710     -3.84980997
O      1.52226818      0.85247710     -3.90953803
O      0.84202965      1.61730727     -3.59233847
O      0.27045113      2.24428053     -2.93773344
O     -0.11239991      2.66159700     -2.02802070
O     -0.25038248      2.82403669     -0.97784006
O     -0.11839953      2.71869237      0.08036043
H 0.05563717 2.56341837 0.58994370
61
0.2 1.6 666
H     -1.99837168      1.19451402      0.66107088
O     -2.29397440      0.76507316      0.86665509
O     -2.59388134     -0.17124439      1.28589726
O     -2.51725976     -1.15789231      1.68969639
O     -2.07432436     -2.07210616      2.02199139
O     -1.32171291     -2.80030112      2.23578294
O     -0.35530856     -3.25246659      2.29908968
O      0.70191147     -3.37357331      2.19900128
O      1.71546086     -3.15054724      1.94331452
O      2.55638769     -2.61392641      1.55954523
O      3.11761656     -1.83399084      1.09144121
O      3.32751832     -0.91185594      0.59343800
O      3.15898762      0.03334191      0.12376030
O      2.63287804      0.87954355     -0.26295691
O      1.81535925      1.51723566     -0.52259224
H      1.30585320      1.73825499     -0.59755447
O      0.96719031      1.92114914     -1.00489029
O      0.21965173      1.99885121     -1.76485552
O     -0.58010932      1.71627711     -2.41518841
O     -1.33448924      1.11086173     -2.86992116
O     -1.95163558      0.26095375     -3.06787449
O     -2.35708760     -0.72411351     -2.98041087
O     -2.50321262     -1.71787791     -2.61506378
O     -2.37524262     -2.59277515     -2.01458296
O     -1.99314572     -3.23630499     -1.25151677
O     -1.40909565     -3.56528850     -0.41901807
O     -0.70085976     -3.53640930      0.38096108
O      0.03805650     -3.15170312      1.05058981
O      0.71025952     -2.45829978      1.50855664
O      1.22681031     -1.54245041      1.70037407
H      1.41053293     -1.01319151      1.68636286
O      1.59400254     -0.54690980      1.93733210
O      1.70323039      0.45325082      2.29809064
O      1.48929618      1.48762200      2.46151376
O      0.98213787      2.42661572      2.40252258
O      0.24885383      3.15273116      2.12422488
O     -0.61480057      3.57544564      1.65752127
O     -1.49654805      3.64268665      1.05718908
O     -2.28181842      3.34743092      0.39494048
O     -2.86826805      2.72859458     -0.24966571
O     -3.17874994      1.86610125     -0.79930646
O     -3.17109061      0.87075328     -1.18869378
O     -2.84343474     -0.12981022     -1.37284863
O     -2.23448029     -1.00728922     -1.33280119
O     -1.41857430     -1.64898220     -1.07799488
H     -0.94306964     -1.86119723     -0.87081046
O     -0.46072252     -2.08969878     -1.04167177
O      0.55097164     -2.25118361     -1.34629660
O      1.57081046     -2.03831200     -1.58507095
O      2.47116057     -1.47899071     -1.72265034
O      3.13953147     -0.64503218     -1.73651479
O      3.49283147      0.35694625     -1.61982274
O      3.48789796      1.39903403     -1.38227814
O      3.12696738      2.34823751     -1.04890060
O      2.45739184      3.08333432     -0.65685470
O      1.56563815      3.51023592     -0.25074006
O      0.56632984      3.57391144      0.12306073
O     -0.41227913      3.26536185      0.42226026
O     -1.24455801      2.62276031      0.61402534
O     -1.82342053      1.72661454      0.67913801
H -1.99837168 1.19451402 0.66107088
61
0.1 1.6 55
H     -1.71642557     -1.08847244      1.27448945
O     -1.89826984     -0.68670233      1.62028788
O     -2.21389441      0.24260861      2.04181436
O     -2.45192653      1.28179662      2.10777856
O     -2.57966618      2.29976741      1.81055757
O     -2.57838943      3.16811533      1.18855071
O     -2.44572109      3.77739471      0.32131370
O     -2.19593575      4.05098862     -0.68052258
O     -1.85814885      3.95481769     -1.68927103
O     -1.47262726      3.50165857     -2.57636865
O     -1.08568671      2.74952491     -3.22866785
O     -0.74382277      1.79431594     -3.56277433
O     -0.48781893      0.75766428     -3.53561468
O     -0.34757864     -0.22847716     -3.14989456
O     -0.33833598     -1.03855603     -2.45375588
H     -0.38584344     -1.35604609     -1.99440175
O     -0.36276572     -1.88500738     -1.81074313
O     -0.10247053     -2.78616365     -1.29977730
O      0.40893413     -3.44715781     -0.63458991
O      1.10489176     -3.78367351      0.10251417
O      1.89545962     -3.75251177      0.82011690
O      2.67870609     -3.35706516      1.42927143
O      3.35362729     -2.64688784      1.85477326
O      3.83294619     -1.71141616      2.04469013
O      4.05417214     -0.66863544      1.97694270
O      3.98751966      0.34987099      1.66210246
O      3.63968275      1.21559578      1.14205213
O      3.05298670      1.81939185      0.48467832
O      2.30002462      2.08530330     -0.22473093
O      1.47445863      1.98019047     -0.89429374
H      1.04851871      1.78040342     -1.19879898
O      0.62842061      1.98777899     -1.50633123
O     -0.32151702      2.33667723     -1.84810715
O     -1.36046866      2.58429607     -1.83444378
O     -2.35743742      2.69678055     -1.46794302
O     -3.18674644      2.65739971     -0.79591775
O     -3.74396444      2.46866677      0.09560357
O     -3.95913908      2.15202058      1.09277825
O     -3.80566123      1.74510898      2.06837538
O     -3.30363685      1.29701809      2.89789835
O     -2.51733915      0.86205221      3.47536080
O     -1.54706402      0.49285247      3.72671711
O     -0.51642069      0.23372619      3.61924533
O      0.44333184      0.11503239      3.16569364
O      1.20991775      0.14933466      2.42266493
H      1.49962433      0.22662072      1.94920946
O      2.01287015      0.21196787      1.72464959
O      2.86793251     -0.01597292      1.12645761
O      3.46686441     -0.47726786      0.37186513
O      3.73310427     -1.11153711     -0.44528917
O      3.63224869     -1.83648176     -1.22323883
O      3.17641206     -2.55831268     -1.86518538
O      2.42269141     -3.18363529     -2.29156443
O      1.46593117     -3.63128440     -2.45012797
O      0.42670464     -3.84260934     -2.32256517
O     -0.56396488     -3.78890606     -1.92682268
O     -1.38120718     -3.47505447     -1.31483046
O     -1.92212846     -2.93890009     -0.56592130
O     -2.11884988     -2.24645828      0.22322211
O     -1.94710910     -1.48354894      0.95081863
H -1.71642557 -1.08847244 1.27448945
61
0.9 1.6 780
H     -1.58530289      2.09516569      0.50197514
O     -2.01445471      1.78124133      0.32477838
O     -2.74597666      0.99073326      0.18232958
O     -3.25547382      0.03897289      0.30432914
O     -3.46708689     -0.96626923      0.65792102
O     -3.34279688     -1.91042877      1.18082999
O     -2.88725465     -2.68670074      1.78927239
O     -2.14719014     -3.20960693      2.38859924
O     -1.20547622     -3.42585427      2.88531951
O     -0.17060136     -3.32110467      3.19897630
O      0.83711172     -2.92179635      3.27236733
O      1.70079067     -2.29178541      3.07881135
O      2.32185984     -1.52423418      2.62553745
O      2.63256236     -0.72977676      1.95276677
O      2.60456732     -0.02246515      1.12860319
H      2.46152406      0.27274003      0.67416837
O      2.53270050      0.49527709      0.16472784
O      2.53635599      0.68419560     -0.90513920
O      2.34625968      0.54508328     -1.96571932
O      1.96557183      0.10794310     -2.88457963
O      1.42166362     -0.55936338     -3.54728994
O      0.76264014     -1.35973653     -3.87195887
O      0.05122961     -2.17917321     -3.81963652
O     -0.64318500     -2.90124865     -3.39926233
O     -1.25337972     -3.42190588     -2.66652944
O     -1.72282906     -3.66267417     -1.71681002
O     -2.01288646     -3.58063715     -0.67304009
O     -2.10769355     -3.17388449      0.32989707
O     -2.01619469     -2.48175460      1.16230515
O     -1.77100072     -1.57983743      1.71615023
H     -1.60159601     -1.06733987      1.86703686
O     -1.41446548     -0.67372427      2.21941082
O     -1.14013775      0.26571093      2.69113620
O     -0.99276780      1.33345603      2.82723005
O     -0.96803280      2.39610445      2.60254012
O     -1.04603158      3.32089702      2.03774465
O     -1.19381266      3.99258648      1.19672559
O     -1.36956012      4.32807729      0.17845363
O     -1.52790543      4.28698133     -0.89558405
O     -1.62569069      3.87674843     -1.89681631
O     -1.62745092      3.15171995     -2.70592053
O     -1.50991928      2.20622585     -3.22798017
O     -1.26498256      1.16260190     -3.40454203
O     -0.90071189      0.15564931     -3.22104159
O     -0.44033741     -0.68448905     -2.70865316
H     -0.17754585     -1.01458596     -2.33974246
O      0.20871907     -1.38203943     -2.16683831
O      1.09692598     -1.85293440     -1.75493366
O      2.06291461     -1.95817475     -1.26902267
O      2.97684555     -1.68756490     -0.74765948
O      3.71549232     -1.07865362     -0.23390172
O      4.17789483     -0.21196422      0.23015909
O      4.29818438      0.79923438      0.60874444
O      4.05395097      1.82331618      0.87693381
O      3.46909007      2.72701867      1.02383030
O      2.61076712      3.39237111      1.05394488
O      1.58088557      3.73168048      0.98662337
O      0.50314198      3.69867107      0.85358890
O     -0.49268716      3.29436294      0.69491217
O     -1.28723097      2.56694235      0.55392120
H -1.58530289 2.09516569 0.50197514
61
1.1 1.6 265
H     -1.45853583      0.19893867     -2.94872166
O     -1.43096032     -0.36085938     -2.94555357
O     -1.51205561     -1.42210465     -2.68628825
O     -1.73982409     -2.32650749     -2.11164617
O     -2.05958899     -2.96411292     -1.28023400
O     -2.40497331     -3.25889755     -0.28331466
O     -2.70634175     -3.17843828      0.76679955
O     -2.89965702     -2.73803590      1.75103094
O     -2.93462410     -1.99876913      2.55868088
O     -2.78108688     -1.05972657      3.10150854
O     -2.43286342     -0.04540449      3.32495346
O     -1.90853216      0.91012669      3.21507458
O     -1.24906910      1.68027365      2.80032333
O     -0.51263645      2.16202043      2.14792508
O      0.23281450      2.28903009      1.35532941
H      0.59380437      2.20855339      0.93419509
O      0.94282484      2.20901399      0.49564201
O      1.78246552      2.04154161     -0.18772685
O      2.72807345      1.65153715     -0.57984756
O      3.65053388      1.06441488     -0.64610964
O      4.42367600      0.33065871     -0.39334568
O      4.94031945     -0.48059840      0.13103771
O      5.12590561     -1.29036684      0.84508906
O      4.94798009     -2.01984633      1.64273475
O      4.42032025     -2.60044783      2.40726956
O      3.60118303     -2.98251675      3.02619932
O      2.58589577     -3.14164805      3.40554808
O      1.49473234     -3.08179016      3.48181002
O      0.45761664     -2.83474274      3.23002623
O     -0.40240128     -2.45611243      2.66695897
H     -0.73899351     -2.23536352      2.27693347
O     -1.27050460     -2.14546392      2.12344626
O     -2.20409664     -2.03147092      1.56179871
O     -2.89569954     -1.98681654      0.71343093
O     -3.25719105     -1.98805111     -0.32066716
O     -3.24243279     -2.00588873     -1.41588425
O     -2.85313823     -2.00893193     -2.43983590
O     -2.13865475     -1.96766481     -3.26920123
O     -1.18968756     -1.85820689     -3.80540708
O     -0.12676376     -1.66535026     -3.98716459
O      0.91509644     -1.38449376     -3.79826401
O      1.80355171     -1.02222813     -3.26963624
O      2.42577093     -0.59549781     -2.47541904
O      2.70278314     -0.12944591     -1.52352811
O      2.59952114      0.34578347     -0.54193223
H      2.40295074      0.58139954     -0.07290190
O      2.27798902      0.78153727      0.43550124
O      1.92723903      1.39210501      1.27467819
O      1.45251150      2.21411625      1.82145765
O      0.88641542      3.13269939      2.01060500
O      0.27318012      4.02070073      1.82236961
O     -0.33696985      4.75485600      1.28499680
O     -0.89420233      5.23146721      0.47113551
O     -1.35541527      5.37959109     -0.51140121
O     -1.68971848      5.17006173     -1.53334803
O     -1.88236228      4.61919991     -2.46042737
O     -1.93661336      3.78673742     -3.17042701
O     -1.87333934      2.76822030     -3.56874316
O     -1.72835483      1.68285721     -3.60041221
O     -1.54786642      0.65835834     -3.25710114
H -1.45853583 0.19893867 -2.94872166
61
1.0 1.6 383
H      1.35675256      2.62210743      0.12651822
O      1.83489294      2.55722457      0.41165483
O      2.69905878      2.15110390      0.93888028
O      3.37261552      1.42301355      1.39263024
O      3.76084323      0.46504288      1.74084670
O      3.80528795     -0.60150046      1.96488519
O      3.49119131     -1.64150897      2.06188452
O      2.84936639     -2.52324779      2.04513052
O      1.95228128     -3.13509850      1.94236730
O      0.90484822     -3.39974609      1.79227092
O     -0.16891096     -3.28400584      1.63953364
O     -1.14162835     -2.80304122      1.52918335
O     -1.89877866     -2.01843654      1.50086046
O     -2.35323567     -1.03036948      1.58377952
O     -2.45634620      0.03512177      1.79301597
H     -2.37005194      0.56639263      1.94933444
O     -2.46791123      1.11529340      2.00645185
O     -2.40371846      2.20386727      1.98258795
O     -2.02361977      3.20278141      1.76492125
O     -1.38867269      3.99065434      1.35775823
O     -0.59232658      4.47292841      0.78949081
O      0.25145504      4.59388827      0.10898764
O      1.02267947      4.34374246     -0.62061720
O      1.61057620      3.75986788     -1.32994870
O      1.92767610      2.92205914     -1.95220865
O      1.92092891      1.94238645     -2.43166581
O      1.57844613      0.95095127     -2.73073951
O      0.93101197      0.07935008     -2.83477626
O      0.04817069     -0.55605180     -2.75391217
O     -0.97061267     -0.86891053     -2.52178470
H     -1.50718834     -0.88773367     -2.36096454
O     -1.95232091     -1.18205513     -2.18960889
O     -2.73843823     -1.65284577     -1.59795105
O     -3.32257642     -1.95764664     -0.72872019
O     -3.61905224     -2.08164642      0.31358946
O     -3.57874501     -2.03301401      1.40248499
O     -3.19533993     -1.84186026      2.40555232
O     -2.50613075     -1.55641081      3.20128631
O     -1.58727960     -1.23687650      3.69453438
O     -0.54413665     -0.94780043      3.82859060
O      0.50215018     -0.74985439      3.59240315
O      1.43003335     -0.69212735      3.02197902
O      2.13301471     -0.80588609      2.19580748
O      2.53318165     -1.10060118      1.22488384
O      2.59110996     -1.56274321      0.23860177
H      2.48790241     -1.85356111     -0.22927005
O      2.55569522     -2.04717382     -0.75085336
O      2.42172264     -2.31599463     -1.79940950
O      1.96283580     -2.39520363     -2.78573200
O      1.24771340     -2.25290032     -3.59692433
O      0.37760226     -1.88533894     -4.14234940
O     -0.52655137     -1.31740454     -4.36514975
O     -1.33947435     -0.59945003     -4.24947429
O     -1.94748920      0.19910376     -3.82249294
O     -2.26296269      0.99859165     -3.15094336
O     -2.23544429      1.71922976     -2.33264834
O     -1.85807853      2.29125615     -1.48408240
O     -1.16847634      2.66379783     -0.72556754
O     -0.24393462      2.81133671     -0.16598006
O      0.80838840      2.73695313      0.11108785
H 1.35675256 2.62210743 0.12651822
57
0.8 1.5 454
H     -1.56033542      0.41515203      2.63711041
O     -1.04517586      0.37994208      2.85501851
O      0.01334316      0.53171009      3.09334777
O      1.02768764      0.94294957      3.04555412
O      1.87624529      1.54501872      2.70239305
O      2.45888821      2.24454603      2.09289683
O      2.70994848      2.93553038      1.28061224
O      2.60672815      3.51307769      0.35536550
O      2.17244065      3.88699427     -0.57837838
O      1.47320254      3.99347501     -1.41505322
O      0.60946544      3.80337194     -2.06167206
O     -0.29700150      3.32597151     -2.44987740
O     -1.11889178      2.60779117     -2.54479965
O     -1.73985922      1.72655114     -2.34957589
H     -1.94856462      1.24611084     -2.15024643
O     -2.26131453      0.80122332     -2.01468966
O     -2.62481343     -0.21279670     -1.81486771
O     -2.61749216     -1.30270760     -1.70379338
O     -2.23506937     -2.32890309     -1.67260858
O     -1.52187323     -3.16003381     -1.70210231
O     -0.56509702     -3.69002891     -1.76520021
O      0.51650035     -3.85184186     -1.83047314
O      1.58798435     -3.62613900     -1.86621011
O      2.51573103     -3.04380504     -1.84452767
O      3.18474343     -2.18194065     -1.74498343
O      3.51355407     -1.15387098     -1.55722510
O      3.46478239     -0.09445980     -1.28233212
O      3.04997886      0.85736755     -0.93267573
H      2.71511646      1.25976763     -0.73253976
O      2.48966085      1.70617632     -0.47955340
O      2.02053020      2.38871002      0.23763629
O      1.54811555      2.74164649      1.16097648
O      1.11067954      2.71591151      2.16511010
O      0.74195189      2.31150305      3.11420998
O      0.46675841      1.57749156      3.87958084
O      0.29780375      0.60566088      4.35633690
O      0.23402504     -0.48138603      4.47699412
O      0.26072959     -1.54611531      4.22021543
O      0.35149896     -2.45388525      3.61357590
O      0.47161253     -3.09039457      2.72998918
O      0.58254693     -3.37649476      1.67825865
O      0.64696833     -3.27844701      0.58897751
H      0.65147565     -3.08395395      0.06336816
O      0.71130472     -3.00413074     -0.48814048
O      0.55784836     -2.73554859     -1.53914555
O      0.07455586     -2.33128931     -2.43541541
O     -0.66680795     -1.82166751     -3.06068510
O     -1.56103467     -1.25065180     -3.33380870
O     -2.48310632     -0.67016684     -3.21927505
O     -3.30439647     -0.13336440     -2.73180967
O     -3.90933904      0.31226455     -1.93446645
O     -4.21040449      0.63104429     -0.93045652
O     -4.15944289      0.80373753      0.15022698
O     -3.75392362      0.83003839      1.16765475
O     -3.03726337      0.72861206      1.99009481
O     -2.09319972      0.53467593      2.51108375
H -1.56033542 0.41515203 2.63711041
61
1.4 1.6 173
H     -3.01088846     -1.62924864     -0.71208264
O     -3.46576038     -1.31644573     -0.80921945
O     -4.17484388     -0.51741416     -1.11871708
O     -4.55264387      0.44751055     -1.52273082
O     -4.55407575      1.47864578     -1.93962137
O     -4.18202486      2.46787006     -2.28610815
O     -3.48697871      3.31240367     -2.48788394
O     -2.56059213      3.92790843     -2.48908559
O     -1.52400540      4.25923696     -2.25941411
O     -0.51240433      4.28746154     -1.79799641
O      0.34220980      4.03228651     -1.13349658
O      0.92784445      3.54953684     -0.32046247
O      1.16678983      2.92404301      0.56762661
O      1.02552336      2.25882892      1.44772526
O      0.51898229      1.66198100      2.23780649
H      0.14460308      1.42004531      2.57765499
O     -0.08959130      1.08353619      2.95989089
O     -0.69514719      0.31480995      3.48847549
O     -1.40129394     -0.52806298      3.65569276
O     -2.09647525     -1.36921907      3.44070666
O     -2.67053242     -2.13301358      2.87139484
O     -3.02874459     -2.75366189      2.02079543
O     -3.10390141     -3.18362406      0.99779805
O     -2.86486929     -3.39966399     -0.06673472
O     -2.32055954     -3.40581104     -1.03664645
O     -1.51879258     -3.23284640     -1.78784057
O     -0.54020299     -2.93437994     -2.22409717
O      0.51203775     -2.58001732     -2.28933662
O      1.52537097     -2.24648843     -1.97476723
O      2.39219695     -2.00786782     -1.32000577
H      2.74314411     -1.94404570     -0.88762571
O      3.22677510     -1.85401742     -0.61895183
O      4.01014677     -1.61697120      0.13416009
O      4.48010845     -1.29814303      1.09046770
O      4.58392369     -0.90083262      2.12410519
O      4.31552314     -0.43834260      3.09935068
O      3.71627816      0.06771691      3.88792463
O      2.86972784      0.59018267      4.38533968
O      1.89093153      1.09980037      4.52421810
O      0.91180395      1.56895326      4.28287935
O      0.06430207      1.97518202      3.68810344
O     -0.53639350      2.30404732      2.81171763
O     -0.80655879      2.55097016      1.76144173
O     -0.70459750      2.72181552      0.66715868
O     -0.23634269      2.83214482     -0.33563966
H      0.12205723      2.87181433     -0.76478475
O      0.35003418      2.88511199     -1.27668256
O      0.91701033      2.66157641     -2.20706395
O      1.55197070      2.11747357     -2.94042407
O      2.14968717      1.30313304     -3.40585308
O      2.60967857      0.30332750     -3.56659022
O      2.84901743     -0.77353198     -3.42470921
O      2.81289952     -1.80921341     -3.02085390
O      2.48162890     -2.69073316     -2.42905804
O      1.87312828     -3.32475624     -1.74730928
O      1.04065466     -3.64949231     -1.08506024
O      0.06601147     -3.64257115     -0.54927819
O     -0.95087762     -3.32389386     -0.23081157
O     -1.90470455     -2.75309636     -0.19281091
O     -2.69819879     -2.02194851     -0.46268003
H -3.01088846 -1.62924864 -0.71208264
65
1.3 1.7 948
H      0.38829634     -0.91930887      2.72224016
O     -0.13119888     -1.05392384      2.56048217
O     -1.00346231     -1.47424873      2.05506204
O     -1.60238324     -2.03764422      1.33614254
O     -1.85977423     -2.65191377      0.47047008
O     -1.75016067     -3.21849838     -0.45685552
O     -1.29396674     -3.64480265     -1.35302390
O     -0.55496105     -3.85577513     -2.12912134
O      0.36771839     -3.80329442     -2.71125055
O      1.35196279     -3.47218746     -3.04977256
O      2.26796382     -2.88212708     -3.12551470
O      2.99444789     -2.08517164     -2.95216838
O      3.43384300     -1.15925449     -2.57457683
O      3.52448145     -0.19843734     -2.06312685
O      3.24831216      0.69885340     -1.50494600
O      2.63315820      1.44213613     -0.99300616
H      2.20891434      1.73860295     -0.77786274
O      2.02679056      1.90119828     -0.27332750
O      1.43460230      2.27577480      0.56450990
O      0.58430660      2.66282574      1.13033214
O     -0.43177472      2.98726722      1.36545440
O     -1.50058619      3.18184552      1.25255023
O     -2.50247770      3.19554802      0.81781853
O     -3.32616839      2.99998300      0.12770697
O     -3.88266377      2.59293043     -0.71939817
O     -4.11638565      1.99861959     -1.60547645
O     -4.01212294      1.26469887     -2.40763334
O     -3.59693398      0.45627674     -3.01346979
O     -2.93676258     -0.35222095     -3.33513922
O     -2.12819083     -1.08635890     -3.32033389
O     -1.28636023     -1.68100147     -2.95882668
O     -0.53057176     -2.08845879     -2.28375013
H     -0.21331051     -2.21558358     -1.83951292
O      0.30640123     -2.21421859     -1.62960827
O      1.18109448     -2.26112493     -0.97716859
O      1.78302355     -2.34211596     -0.06937574
O      2.04148354     -2.41620607      0.98924369
O      1.92872485     -2.44327270      2.07530027
O      1.46342374     -2.38907421      3.06197317
O      0.70834653     -2.22953221      3.83487081
O     -0.23750011     -1.95374294      4.30633705
O     -1.25125129     -1.56534088      4.42641370
O     -2.20154973     -1.08204424      4.18908853
O     -2.96497377     -0.53343903      3.63304710
O     -3.44147287      0.04272100      2.83683467
O     -3.56688024      0.60523604      1.90903306
O     -3.32093777      1.11461275      0.97468105
O     -2.72982953      1.53800345      0.15963664
H     -2.31517754      1.71359941     -0.17411762
O     -2.13668041      1.60485112     -0.69418944
O     -1.55964280      1.53563449     -1.61896113
O     -0.73154024      1.63776087     -2.32378903
O      0.26035578      1.87055115     -2.71738398
O      1.30828923      2.17698499     -2.74738062
O      2.29749586      2.49083194     -2.40688636
O      3.12055599      2.74493444     -1.73534340
O      3.69082876      2.87960676     -0.81359596
O      3.95328770      2.85009951      0.24622036
O      3.89140255      2.63219610      1.31470263
O      3.52920654      2.22524141      2.26136410
O      2.92829079      1.65222364      2.97095335
O      2.18010143      0.95689942      3.35786797
O      1.39450315      0.19832138      3.37686028
O      0.68603909     -0.55654710      3.02869615
H 0.38829634 -0.91930887 2.72224016
61
1.3 1.6 306
H     -1.97095862      2.34613320      0.34345315
O     -1.75939757      2.44479569     -0.16613631
O     -1.47978527      2.39455218     -1.23525098
O     -1.38705609      2.01290056     -2.26939651
O     -1.46215438      1.33100601     -3.13720622
O     -1.66465043      0.41827193     -3.72849758
O     -1.93788942     -0.62649915     -3.96830474
O     -2.21620693     -1.68768878     -3.82642600
O     -2.43329171     -2.64758747     -3.32127025
O     -2.53063099     -3.40138592     -2.51751246
O     -2.46496248     -3.87052324     -1.51785679
O     -2.21378415     -4.01269227     -0.44995649
O     -1.77822006     -3.82722774      0.54984372
O     -1.18287719     -3.35519097      1.35387220
O     -0.47271154     -2.67414043      1.85939028
H     -0.08913112     -2.28330336      1.97891529
O      0.31714340     -1.95818292      2.18726954
O      1.26039721     -1.40818397      2.36471541
O      2.28095405     -1.01366667      2.20182442
O      3.24386057     -0.79338822      1.70382637
O      4.02150565     -0.74391520      0.91862946
O      4.50987258     -0.84006081     -0.06928116
O      4.64178642     -1.03809264     -1.14960322
O      4.39546922     -1.28130230     -2.20026517
O      3.79731360     -1.50722765     -3.10297289
O      2.91852145     -1.65560785     -3.75827533
O      1.86603583     -1.67605801     -4.09823041
O      0.76892099     -1.53448610     -4.09505786
O     -0.23807495     -1.21743482     -3.76467734
O     -1.03168121     -0.73379549     -3.16468090
H     -1.31933599     -0.43518776     -2.78750463
O     -1.76705620     -0.38891121     -2.45347039
O     -2.55160658     -0.02892899     -1.76165601
O     -3.10855784      0.63785699     -1.07688205
O     -3.35486938      1.51828474     -0.45407291
O     -3.24706293      2.49198339      0.05973867
O     -2.78675980      3.42670331      0.43140162
O     -2.02047443      4.19515910      0.64586856
O     -1.03369039      4.69124035      0.70811221
O      0.06002659      4.84352561      0.64249209
O      1.13349205      4.62437844      0.48965212
O      2.06210071      4.05346711      0.30134432
O      2.73969592      3.19525971      0.13383781
O      3.09208946      2.15081366      0.04075252
O      3.08651000      1.04490526      0.06623027
H      2.95001275      0.50551320      0.13404242
O      2.92892872     -0.04637890      0.22966856
O      2.77345308     -1.04971926      0.66881440
O      2.45851676     -1.83673665      1.37954105
O      1.99201636     -2.31692948      2.26016915
O      1.40115128     -2.43887259      3.18738109
O      0.72895974     -2.19676665      4.03192645
O      0.02883745     -1.63117667      4.67508304
O     -0.64226264     -0.82386583      5.02377704
O     -1.23108382      0.11261773      5.02243665
O     -1.69484818      1.04927476      4.66006962
O     -2.00670477      1.85708389      3.97166312
O     -2.15914922      2.42343353      3.03372794
O     -2.16497951      2.66646376      1.95455420
O     -2.05566603      2.54549183      0.86041985
H -1.97095862 2.34613320 0.34345315
65
1.6 1.7 790
H     -2.48415309      1.49387092      1.71606373
O     -2.56172828      0.93923091      1.73980789
O     -2.47180896     -0.14949331      1.93153677
O     -2.05484127     -1.12099441      2.26693126
O     -1.34367498     -1.86922212      2.67259575
O     -0.40802823     -2.31610640      3.06632852
O      0.65424933     -2.42134100      3.36742311
O      1.72943893     -2.18743457      3.50678230
O      2.70220369     -1.65939627      3.43557727
O      3.47004241     -0.91909532      3.13136668
O      3.95613485     -0.07500129      2.60090904
O      4.11896868      0.75140906      1.87931569
O      3.95754172      1.44087511      1.02565077
O      3.51148757      1.89129780      0.11552936
O      2.85610876      2.03053455     -0.76835843
O      2.09294001      1.82544004     -1.54661005
H      1.70403670      1.59327409     -1.87685302
O      1.15999082      1.60636979     -2.01120266
O      0.13989313      1.37423085     -2.37954774
O     -0.71110777      0.81356031     -2.81728269
O     -1.30618864     -0.02204424     -3.23895755
O     -1.59059764     -1.04453098     -3.56113497
O     -1.54851576     -2.14242835     -3.71284641
O     -1.20503923     -3.19481449     -3.64448586
O     -0.62303446     -4.08647092     -3.33402626
O      0.10474019     -4.72232149     -2.78978000
O      0.86725877     -5.03934719     -2.04935714
O      1.54914129     -5.01448352     -1.17495226
O      2.04511292     -4.66751092     -0.24555027
O      2.27319682     -4.05857593      0.65297174
O      2.18498735     -3.28065373      1.43860653
O      1.77171616     -2.44789664      2.04349366
H      1.44912709     -2.04617509      2.26431785
O      1.46165694     -1.52364597      2.46683589
O      1.20489594     -0.52144272      2.86662124
O      0.60284259      0.35013583      3.19532853
O     -0.27188910      1.00649494      3.38026929
O     -1.31251358      1.39001075      3.36677161
O     -2.39145596      1.47725162      3.12503153
O     -3.37633938      1.28191452      2.65384797
O     -4.14657431      0.85310857      1.98077330
O     -4.60847053      0.26920078      1.15866050
O     -4.70697829     -0.37200479      0.25903973
O     -4.43258697     -0.96552361     -0.63684569
O     -3.82251698     -1.41234717     -1.44822057
O     -2.95605535     -1.63185055     -2.10490040
O     -1.94461963     -1.57189615     -2.55608677
O     -0.91779524     -1.21536751     -2.77673332
H     -0.43683049     -0.92847251     -2.80063727
O      0.10402078     -0.93753041     -2.65365057
O      1.15429946     -0.67686480     -2.41047568
O      2.06488400     -0.07176250     -2.22378638
O      2.72299633      0.80895584     -2.07753573
O      3.04749774      1.86192989     -1.95060910
O      2.99905699      2.96221257     -1.81947019
O      2.58507927      3.97892815     -1.66111060
O      1.85877818      4.79167339     -1.45593317
O      0.91250709      5.30560623     -1.19020784
O     -0.13381439      5.46333121     -0.85779233
O     -1.14772854      5.25209218     -0.46090183
O     -2.00083884      4.70537087     -0.00983142
O     -2.58490042      3.89869102      0.47833409
O     -2.82538511      2.94015388      0.98186120
O     -2.69082112      1.95689118      1.47709134
H -2.48415309 1.49387092 1.71606373
65
1.5 1.7 586
H      2.20909470     -0.08137815      1.92759212
O      2.40826194      0.21896576      1.49826993
O      2.65471803      1.01844229      0.77924084
O      2.66102188      2.00311153      0.28195529
O      2.40015922      3.04773130      0.04190041
O      1.87857262      4.01955195      0.06235069
O      1.13535474      4.79494031      0.31395798
O      0.23735279      5.27486216      0.73842665
O     -0.72920266      5.39728411      1.25581391
O     -1.66949616      5.14494195      1.77454093
O     -2.49200102      4.54750261      2.20286107
O     -3.11994104      3.67784904      2.46034923
O     -3.50090510      2.64295317      2.48797334
O     -3.61341048      1.57047999      2.25548687
O     -3.46959318      0.59280021      1.76521655
O     -3.11368808     -0.16958626      1.05177098
H     -2.87436575     -0.44226485      0.62449729
O     -2.70062902     -0.93601723      0.42395868
O     -2.39695650     -1.77844742     -0.22024666
O     -2.14575948     -2.35616022     -1.12581507
O     -1.94133235     -2.59357170     -2.18352556
O     -1.77211252     -2.45771335     -3.26510464
O     -1.62212849     -1.96236070     -4.23928978
O     -1.47299986     -1.16630821     -4.98826724
O     -1.30623913     -0.16600653     -5.42242570
O     -1.10556682      0.91651586     -5.49157814
O     -0.85895017      1.94893410     -5.19124674
O     -0.56010994      2.80519780     -4.56322354
O     -0.20930679      3.38131616     -3.69033699
O      0.18669139      3.60838055     -2.68607937
O      0.61545701      3.46119383     -1.68039440
O      1.06045906      2.96142580     -0.80340452
H      1.28604732      2.59339068     -0.44584098
O      1.36878063      2.49049681      0.09891552
O      1.74402820      2.12877439      1.07115638
O      2.34137602      1.57117894      1.81221580
O      3.06643564      0.85641698      2.23684510
O      3.80882545      0.04287677      2.29942172
O      4.45599363     -0.79868360      1.99966239
O      4.90731280     -1.59399709      1.38265865
O      5.08668146     -2.27458810      0.53323008
O      4.95205408     -2.78634758     -0.43469753
O      4.50070638     -3.09630895     -1.39235893
O      3.76957649     -3.19677656     -2.21227448
O      2.83063928     -3.10628931     -2.78421426
O      1.78189297     -2.86729913     -3.02900198
O      0.73508706     -2.54085472     -2.90843013
O     -0.19827199     -2.19895655     -2.43004462
H     -0.59564548     -2.04370331     -2.06647573
O     -1.08266609     -1.77503956     -1.99703293
O     -2.06206454     -1.41834864     -1.63584541
O     -2.95585640     -1.30289528     -0.99967501
O     -3.64466749     -1.41436251     -0.14526264
O     -4.03479303     -1.71001639      0.84332068
O     -4.06993222     -2.12405762      1.86520192
O     -3.73823864     -2.57586136      2.81533817
O     -3.07380382     -2.98007389      3.59767106
O     -2.15238796     -3.25730122      4.13715598
O     -1.08193264     -3.34405156      4.38915981
O      0.01095660     -3.20068625      4.34505026
O      0.99686483     -2.81638367      4.03327688
O      1.75977421     -2.21049443      3.51580836
O      2.21159270     -1.43011811      2.88037230
O      2.30318572     -0.54420503      2.22946917
H 2.20909470 -0.08137815 1.92759212
65
1.2 1.7 936
H     -1.40806446      1.57898212      2.03439890
O     -1.51737948      2.12863457      2.02540865
O     -1.78239143      3.14198566      1.73356593
O     -2.06562116      3.98512189      1.10811719
O     -2.30520590      4.56450424      0.21974836
O     -2.44473800      4.81955973     -0.82799274
O     -2.44031518      4.73025235     -1.91163870
O     -2.26602780      4.31958731     -2.90323441
O     -1.91719724      3.65073565     -3.68632995
O     -1.41096069      2.81913866     -4.17053542
O     -0.78412919      1.94057884     -4.30281857
O     -0.08858671      1.13670845     -4.07413322
O      0.61519474      0.51984450     -3.52054993
O      1.26571338      0.17893043     -2.71874758
O      1.80812464      0.16841925     -1.77642944
O      2.20109607      0.50146761     -0.81886160
H      2.33661989      0.79797610     -0.36294008
O      2.68408295      0.85115050      0.07362644
O      3.11495314      1.00012985      1.06076370
O      3.18116269      1.16955288      2.13276932
O      2.87544266      1.31042310      3.16668168
O      2.23701087      1.37731277      4.04430036
O      1.34667006      1.33404083      4.66695975
O      0.31670862      1.15819510      4.96786110
O     -0.72313420      0.84393353      4.92042156
O     -1.64188406      0.40271438      4.54159669
O     -2.32370181     -0.13813590      3.88976125
O     -2.68236196     -0.73883819      3.05741301
O     -2.67202983     -1.35213257      2.15961171
O     -2.29299035     -1.92918526      1.31959791
O     -1.59161243     -2.42569227      0.65338943
O     -0.65455342     -2.80741684      0.25528053
H     -0.11873503     -2.95171996      0.17639019
O      0.20131984     -3.31770758     -0.10247602
O      1.02342219     -3.83303421     -0.59326123
O      2.01729546     -4.02910288     -0.98830162
O      3.05659446     -3.87178543     -1.26649715
O      4.00929629     -3.37112273     -1.42135195
O      4.75420167     -2.58006967     -1.46178631
O      5.19608340     -1.58787643     -1.41102166
O      5.27758856     -0.50893333     -1.30367823
O      4.98640700      0.53152665     -1.18144792
O      4.35680991      1.41308045     -1.08788329
O      3.46536638      2.03516636     -1.06295406
O      2.42137312      2.32965305     -1.13805134
O      1.35319377      2.26935515     -1.33206411
O      0.39221490      1.87143112     -1.64901838
O     -0.34357566      1.19523859     -2.07757392
H     -0.60322035      0.76939199     -2.33328415
O     -1.07661509      0.59090672     -2.57450781
O     -1.94948713      0.01759333     -2.87731151
O     -2.68497924     -0.78235993     -2.91486231
O     -3.21223071     -1.69945986     -2.66343136
O     -3.48640838     -2.60957138     -2.13540905
O     -3.49431027     -3.38943286     -1.37775639
O     -3.25601569     -3.93206235     -0.46613538
O     -2.82237555     -4.16012905      0.50454775
O     -2.26865660     -4.03561876      1.43200472
O     -1.68513401     -3.56458512      2.21935002
O     -1.16580802     -2.79639306      2.78721039
O     -0.79665509     -1.81754872      3.08364556
O     -0.64488186     -0.74088727      3.09064016
O     -0.75052509      0.30853019      2.82635540
O     -1.12144759      1.20904770      2.34285914
H -1.40806446 1.57898212 2.03439890
61
1.2 1.6 3
H     -2.79072258     -1.55765404      0.67022939
O     -3.07171327     -1.67379888      0.19936504
O     -3.36509230     -1.85726525     -0.84545477
O     -3.29447405     -1.93722695     -1.94089933
O     -2.87865396     -1.87412280     -2.95799870
O     -2.18036003     -1.64659905     -3.77775362
O     -1.29826959     -1.25422702     -4.30628011
O     -0.35445107     -0.71755763     -4.48675771
O      0.52117121     -0.07550598     -4.30666083
O      1.20735201      0.61960125     -3.79935279
O      1.60695558      1.30868518     -3.03983983
O      1.65931775      1.93343350     -2.13522536
O      1.34796643      2.44372164     -1.21107929
O      0.70271798      2.80399196     -0.39545723
O     -0.20411745      2.99777899      0.19739662
H     -0.73142522      3.03311021      0.38409651
O     -1.00067906      3.08648896      0.87278015
O     -1.55860395      2.90573169      1.80413734
O     -2.07330722      2.36580809      2.61342262
O     -2.45575277      1.53071928      3.21983970
O     -2.63373648      0.50203091      3.56841055
O     -2.56107527     -0.59405268      3.63697227
O     -2.22348470     -1.62275003      3.43899761
O     -1.64039687     -2.45785567      3.02188041
O     -0.86248737     -2.99780179      2.46090394
O      0.03477399     -3.17858442      1.84965989
O      0.96072795     -2.98190894      1.28813730
O      1.82106366     -2.43751840      0.86999736
O      2.52982124     -1.61940819      0.67065351
O      3.02033159     -0.63640897      0.73767383
H      3.17204899     -0.11575478      0.87930601
O      3.35549548      0.40306643      0.98575110
O      3.43327250      1.47668185      1.21527293
O      3.13160591      2.51484759      1.42164339
O      2.48937068      3.39953239      1.54910441
O      1.58878459      4.03223790      1.55194042
O      0.54494480      4.34653423      1.40029640
O     -0.50882021      4.31651420      1.08397742
O     -1.43791881      3.96009045      0.61374609
O     -2.12362519      3.33671579      0.01995287
O     -2.47818912      2.53981683     -0.65132656
O     -2.45600362      1.68490397     -1.34415510
O     -2.05940917      0.89487080     -1.99985323
O     -1.33839583      0.28435393     -2.56446683
O     -0.38424121     -0.05485637     -2.99563378
H      0.15109136     -0.10331770     -3.15447068
O      0.50092156     -0.51699471     -3.29816752
O      1.27068007     -1.30363415     -3.30522697
O      2.04986281     -1.99170699     -2.94355085
O      2.72263461     -2.52070259     -2.25150939
O      3.18670278     -2.85035545     -1.30951719
O      3.36633557     -2.96576966     -0.22979907
O      3.22200022     -2.87931466      0.85789227
O      2.75539415     -2.62905100      1.82278940
O      2.00922895     -2.27388652      2.54975246
O      1.06179463     -1.88607939      2.95392253
O      0.01699595     -1.54204212      2.99152134
O     -1.00887114     -1.31261674      2.66542273
O     -1.90192004     -1.25405911      2.02478691
O     -2.56516743     -1.40087938      1.15880405
H -2.79072258 -1.55765404 0.67022939
57
0.7 1.5 420
H     -1.97174344      2.15831132     -1.36327743
O     -2.19122696      2.15687609     -0.84759682
O     -2.33824614      2.20013522      0.23322937
O     -2.09907956      2.28187605      1.29520350
O     -1.50247129      2.37118170      2.20501355
O     -0.62346077      2.43615551      2.84905562
O      0.42633619      2.44805223      3.14814769
O      1.51318379      2.38500109      3.06778520
O      2.49854744      2.23483846      2.62261003
O      3.25703663      1.99668329      1.87451411
O      3.69264535      1.68105118      0.92462323
O      3.75118657      1.30849244     -0.09980060
O      3.42731057      0.90693047     -1.06184196
O      2.76519778      0.50804508     -1.83266513
H      2.32291410      0.31536330     -2.11790264
O      1.90054311      0.18924630     -2.46402229
O      1.04756010     -0.28400629     -2.95404600
O      0.23877874     -0.99352474     -3.13878241
O     -0.43634898     -1.83732816     -2.98428446
O     -0.90568172     -2.69604322     -2.50054229
O     -1.12373241     -3.44836528     -1.74018930
O     -1.07755970     -3.98676955     -0.79168512
O     -0.78844408     -4.23143762      0.23214151
O     -0.30913169     -4.14059535      1.20870619
O      0.28299732     -3.71592346      2.02154583
O      0.89595093     -3.00233982      2.57540279
O      1.43503996     -2.08218178      2.80856250
O      1.81514206     -1.06454188      2.70084667
H      1.92613349     -0.54578367      2.52009165
O      2.15560108     -0.07462887      2.32144787
O      2.32350326      0.93611320      1.94477750
O      2.10484174      1.95094949      1.60718941
O      1.52583265      2.83451698      1.33200181
O      0.65936384      3.46845445      1.13445089
O     -0.38444542      3.76673238      1.01971745
O     -1.47250699      3.68679545      0.98225586
O     -2.46600122      3.23507420      1.00651237
O     -3.23835671      2.46615215      1.06893957
O     -3.69164362      1.47569626      1.14104624
O     -3.76925746      0.38806624      1.19308749
O     -3.46325039     -0.65979234      1.19791728
O     -2.81536064     -1.53608506      1.13450432
H     -2.37827776     -1.88115410      1.07135786
O     -1.95227728     -2.24509156      1.08457465
O     -1.08728635     -2.86169490      0.83305472
O     -0.26160583     -3.27652134      0.25181299
O      0.43285924     -3.42274957     -0.57764879
O      0.92119863     -3.26834672     -1.54167974
O      1.15519927     -2.82021729     -2.50919975
O      1.11958966     -2.12330881     -3.34867684
O      0.83401787     -1.25479034     -3.94516295
O      0.35050674     -0.31405764     -4.21518190
O     -0.25328409      0.59014045     -4.11754108
O     -0.88411647      1.35378698     -3.65866667
O     -1.44524992      1.89106909     -2.89177133
O     -1.84897122      2.14549229     -1.90996218
H -1.97174344 2.15831132 -1.36327743
57
0.6 1.5 201
H     -0.09508316      2.04771244      1.78084164
O      0.35316018      1.97503004      2.10930260
O      1.25541315      1.59208640      2.58205152
O      2.09041961      0.92776833      2.79569496
O      2.74204878      0.05833006      2.73524390
O      3.11790916     -0.91342015      2.42119243
O      3.16130912     -1.87142916      1.90686473
O      2.85859598     -2.70142272      1.27151187
O      2.24092342     -3.30569892      0.61005236
O      1.38021844     -3.61577630      0.02078436
O      0.37987003     -3.60125911     -0.40733959
O     -0.63865518     -3.27377231     -0.60622797
O     -1.55153747     -2.68545657     -0.53746517
O     -2.24863320     -1.92221840     -0.19728456
H     -2.49433177     -1.49758363      0.07365629
O     -2.81091176     -1.39070615      0.52359598
O     -3.21239013     -0.98733039      1.45112007
O     -3.29748795     -0.36242409      2.33793927
O     -3.06517913      0.41604467      3.06196745
O     -2.55552773      1.26022828      3.52219272
O     -1.84450142      2.07377193      3.65175402
O     -1.03413704      2.76428735      3.42659666
O     -0.23933131      3.25531298      2.86858638
O      0.42703321      3.49621240      2.04267863
O      0.86870142      3.46872945      1.04850979
O      1.01850646      3.18935167      0.00749859
O      0.84706488      2.70717584     -0.95287220
O      0.36658045      2.09755214     -1.71555920
H      0.01572050      1.76489897     -1.99898571
O     -0.41382474      1.62709957     -2.33154191
O     -1.27364849      1.13795113     -2.78501157
O     -2.06215371      0.40515180     -2.94458119
O     -2.66819484     -0.48715099     -2.80067953
O     -3.00424735     -1.43416116     -2.38302145
O     -3.01773832     -2.32400042     -1.75676122
O     -2.69785230     -3.05219162     -1.01405783
O     -2.07693144     -3.53518387     -0.26214455
O     -1.22628861     -3.72116873      0.39055309
O     -0.24697552     -3.59678708      0.84845361
O      0.74329900     -3.18885859      1.04119314
O      1.62540710     -2.56090968      0.93273444
O      2.29422369     -1.80494974      0.52603218
H      2.52794068     -1.40250868      0.21376789
O      2.83986573     -1.35455681     -0.24936794
O      3.22532486     -1.08379861     -1.23034147
O      3.28669266     -0.59921555     -2.20276682
O      3.02555315      0.05069633     -3.03560445
O      2.48524079      0.79603822     -3.61588525
O      1.74523057      1.55455735     -3.86333509
O      0.91084958      2.24229506     -3.74076673
O      0.09964172      2.78445578     -3.25889395
O     -0.57384900      3.12508970     -2.47494460
O     -1.01290685      3.23433585     -1.48525207
O     -1.15116480      3.11228776     -0.41278444
O     -0.96119613      2.78898135      0.60877450
O     -0.45806497      2.32050659      1.45233140
H -0.09508316 2.04771244 1.78084164
57
0.2 1.5 813
H     -0.01597724     -2.70903502     -0.11343307
O      0.52747458     -2.75280593     -0.24308609
O      1.59568116     -2.60910993     -0.30708679
O      2.56990649     -2.18070803     -0.12496941
O      3.32365882     -1.51921501      0.27514850
O      3.75895333     -0.70638411      0.83696210
O      3.81898149      0.15646362      1.48325951
O      3.49545629      0.96153999      2.12590514
O      2.82968381      1.60852660      2.67723560
O      1.90722235      2.01754587      3.06139443
O      0.84681982      2.13948918      3.22414032
O     -0.21494022      1.96236653      3.13986041
O     -1.14129869      1.51285684      2.81488203
O     -1.81300380      0.85285841      2.28665457
H     -2.03034543      0.45766421      1.95401385
O     -2.46272480      0.32908989      1.62147451
O     -3.12095902      0.20047178      0.77530962
O     -3.47432323      0.23750577     -0.24428449
O     -3.47490564      0.43002140     -1.30670969
O     -3.12040881      0.74774459     -2.27582986
O     -2.45444665      1.14421205     -3.02757309
O     -1.56090525      1.56277893     -3.46597411
O     -0.55309645      1.94394296     -3.53558247
O      0.44089325      2.23303801     -3.22863225
O      1.29476416      2.38730238     -2.58604613
O      1.90033377      2.38140783     -1.69214423
O      2.18152471      2.21073453     -0.66374148
O      2.10420143      1.89196834      0.36495631
H      1.92583107      1.68024991      0.85221908
O      2.10810290      1.34217294      1.26032034
O      2.40054313      0.48322022      1.84554582
O      2.57850983     -0.54998379      2.10366835
O      2.61352223     -1.62449036      2.00357000
O      2.49558342     -2.60201038      1.56045041
O      2.23447290     -3.35679500      0.83386152
O      1.85848216     -3.79189482     -0.07999242
O      1.41075655     -3.85169537     -1.06069400
O      0.94371669     -3.52910800     -1.97918248
O      0.51228049     -2.86648641     -2.71444118
O      0.16676238     -1.95015039     -3.16914489
O     -0.05363237     -0.89922475     -3.28224383
O     -0.12587679      0.14976341     -3.03685740
H     -0.10306691      0.64595233     -2.77735410
O     -0.35609773      1.14127926     -2.70885363
O     -0.97141314      1.95367502     -2.35218851
O     -1.68030164      2.49016158     -1.73943311
O     -2.38684247      2.68332818     -0.94615091
O     -2.99541838      2.51015496     -0.07124730
O     -3.42307891      1.99498945      0.77581875
O     -3.61026577      1.20639841      1.48918764
O     -3.52851365      0.24830225      1.98028668
O     -3.18413080     -0.75346176      2.18928246
O     -2.61738336     -1.66741018      2.09281720
O     -1.89728895     -2.37341401      1.70702895
O     -1.11269284     -2.77823127      1.08546492
O     -0.36078027     -2.82756311      0.31215788
H -0.01597724 -2.70903502 -0.11343307
