# Supplementary material for: Discovering privileged topologies of molecular knots with self-assembling models
Source: Nat Commun. 2018 Aug 3;9:3051. doi: 10.1038/s41467-018-05413-z (PMC6076300; doi:10.1038/s41467-018-05413-z)
Supplement: Supplementary file 3 — Supplementary Data 1 [file 41467_2018_5413_MOESM3_ESM.zip › Supplementary_Data_1/MC/4_templates_same_chirality/3_1/knot_1.XYZ]

68
h=0.2 alpha=1.8
H      1.01897895      0.70886534      0.08597232
O      1.49568648      0.43310196     -0.01780232
O      2.21171303     -0.27533347     -0.31926814
O      2.61973001     -1.15302862     -0.72991371
O      2.67009074     -2.09038440     -1.20350043
O      2.35702346     -2.97048292     -1.68606846
O      1.71933939     -3.68343024     -2.12255622
O      0.83567160     -4.13983746     -2.46355494
O     -0.18517115     -4.28178630     -2.67136983
O     -1.21755240     -4.08993421     -2.72464420
O     -2.13442020     -3.58588713     -2.62097940
O     -2.82289306     -2.82954903     -2.37722905
O     -3.19810746     -1.91177331     -2.02743152
O     -3.21362838     -0.94321747     -1.61863439
O     -2.86714564     -0.04076836     -1.20512289
O     -2.20075731      0.68679666     -0.84176060
O     -1.29580537      1.15215392     -0.57725912
H     -0.75538325      1.27224906     -0.49016277
O     -0.45851694      1.73927192     -0.40170534
O      0.21874075      2.45575322     -0.03642053
O      0.98131832      2.88686511      0.54502115
O      1.73889746      2.97842815      1.26830980
O      2.40177307      2.71791652      2.04173468
O      2.89185764      2.13599462      2.76743465
O      3.15226051      1.30275536      3.35340318
O      3.15426690      0.31912162      3.72477504
O      2.90086040     -0.69553433      3.83301033
O      2.42635699     -1.61803460      3.66184903
O      1.79219535     -2.33650636      3.22930565
O      1.07940002     -2.76410567      2.58545935
O      0.37864176     -2.84967089      1.80631053
O     -0.22088526     -2.58399892      0.98445763
O     -0.64240527     -2.00097410      0.21773775
O     -0.83097924     -1.17341156     -0.40277537
H     -0.82611238     -0.66892685     -0.64677570
O     -1.15085857     -0.36173990     -0.98477093
O     -1.56229020      0.40968173     -1.56879927
O     -1.67110758      1.34924747     -2.02796310
O     -1.46166494      2.34032727     -2.30965628
O     -0.95735857      3.25997166     -2.38304358
O     -0.21775671      3.99399442     -2.24284340
O      0.66870790      4.45098017     -1.90997564
O      1.59558634      4.57349861     -1.42899537
O      2.45147201      4.34514969     -0.86262719
O      3.13366722      3.79257549     -0.28407047
O      3.56078149      2.98219190      0.23198017
O      3.68271601      2.01204120      0.61849797
O      3.48680941      0.99976482      0.82434639
O      2.99939098      0.06817193      0.82055224
O      2.28255080     -0.66982604      0.60385991
O      1.42652288     -1.12506663      0.19713073
H      0.95183775     -1.23156831     -0.08107083
O      0.68368322     -1.69265072     -0.25300351
O     -0.04339035     -2.41943923     -0.47345509
O     -0.98261575     -2.88710020     -0.54131738
O     -2.01955446     -3.03646364     -0.45240672
O     -3.02778114     -2.84740619     -0.22177134
O     -3.88439264     -2.34131976      0.11815467
O     -4.48508498     -1.57848732      0.52153018
O     -4.75694867     -0.65068773      0.93473046
O     -4.66741275      0.33006306      1.30292556
O     -4.22824041      1.24525338      1.57680649
O     -3.49408592      1.98441409      1.71863405
O     -2.55579006      2.45867022      1.70686855
O     -1.52923631      2.61164355      1.53881203
O     -0.54113507      2.42636873      1.23093932
O      0.28652038      1.92737448      0.81687699
O      0.85141919      1.17767455      0.34327823
