# Supplementary material for: Discovering privileged topologies of molecular knots with self-assembling models
Source: Nat Commun. 2018 Aug 3;9:3051. doi: 10.1038/s41467-018-05413-z (PMC6076300; doi:10.1038/s41467-018-05413-z)
Supplement: Supplementary file 3 — Supplementary Data 1 [file 41467_2018_5413_MOESM3_ESM.zip › Supplementary_Data_1/MC/4_templates_same_chirality/3_1/knot_2.XYZ]

56
h=0.7 alpha=1.5
H      1.55519037      2.80087735      3.08349540
O      1.92266565      3.09895143      2.78313675
O      2.70850311      3.41339686      2.09374947
O      3.48720238      3.34621597      1.33165667
O      4.14604416      2.90954079      0.57872004
O      4.58783290      2.16335973     -0.08438462
O      4.74348549      1.20774798     -0.58861643
O      4.58097879      0.16990592     -0.88551150
O      4.10949718     -0.81231574     -0.95345991
O      3.37824309     -1.60827013     -0.80050460
O      2.47006430     -2.11143549     -0.46329967
O      1.49072365     -2.25321169     -0.00236295
O      0.55520075     -2.01180523      0.50576213
O     -0.22719998     -1.41505190      0.97842037
H     -0.53805527     -0.99486749      1.18069646
O     -0.86150157     -0.58303418      1.38038967
O     -1.49673200      0.29844703      1.48595686
O     -2.08231408      1.17621965      1.20617099
O     -2.56097082      1.92731233      0.57496677
O     -2.88927408      2.44516116     -0.32820587
O     -3.04326929      2.65341164     -1.38867203
O     -3.02157802      2.51580801     -2.47138436
O     -2.84557651      2.04088909     -3.43841422
O     -2.55662706      1.28088230     -4.16681601
O     -2.21072082      0.32493925     -4.56455089
O     -1.87122593     -0.71241103     -4.58240757
O     -1.60068010     -1.70609580     -4.22037607
O     -1.45269089     -2.53669777     -3.52764898
H     -1.43736097     -2.86541419     -3.07398382
O     -1.53508402     -3.32008380     -2.76121025
O     -1.46728616     -4.13006934     -2.03251406
O     -1.07715308     -4.74139593     -1.21658070
O     -0.42520333     -5.06563205     -0.40325191
O      0.39413439     -5.05152974      0.31796795
O      1.26475153     -4.69166215      0.86950432
O      2.06389791     -4.02338549      1.19575982
O      2.67808012     -3.12400071      1.27031514
O      3.01776107     -2.10074155      1.09935084
O      3.02895670     -1.07688578      0.72084683
O      2.70022792     -0.17578846      0.19966329
O      2.06416218      0.49509486     -0.38085993
O      1.19315280      0.85812563     -0.92969740
H      0.68935518      0.91083610     -1.16951218
O      0.18697185      0.97673610     -1.40903200
O     -0.88323842      1.08184300     -1.59684514
O     -1.95341720      1.16193082     -1.39690870
O     -2.88629619      1.22742612     -0.83377602
O     -3.56238997      1.29064542      0.02095890
O     -3.89547158      1.36420006      1.05793413
O     -3.84374055      1.45936274      2.14418421
O     -3.41523680      1.58460751      3.14036167
O     -2.66679935      1.74451226      3.91878515
O     -1.69670457      1.93916574      4.37997645
O     -0.63193763      2.16415610      4.46554488
O      0.38825453      2.41114229      4.16574990
O      1.23039823      2.66893441      3.52076270
