# Supplementary material for: Discovering privileged topologies of molecular knots with self-assembling models
Source: Nat Commun. 2018 Aug 3;9:3051. doi: 10.1038/s41467-018-05413-z (PMC6076300; doi:10.1038/s41467-018-05413-z)
Supplement: Supplementary file 3 — Supplementary Data 1 [file 41467_2018_5413_MOESM3_ESM.zip › Supplementary_Data_1/MC/4_templates_same_chirality/3_1/knot_3.XYZ]

64
h=0.3 alpha=1.7
H      1.89497527      0.10607482     -1.52268307
O      2.37456277      0.06819042     -1.23523090
O      3.14868208      0.18182597     -0.51934853
O      3.66261447      0.51894676      0.34487620
O      3.84987690      1.03191242      1.25397482
O      3.68467806      1.65117845      2.09888916
O      3.18513102      2.29395901      2.77855614
O      2.41099699      2.87453919      3.21249677
O      1.45624117      3.31495205      3.35084099
O      0.43732792      3.55469065      3.18053978
O     -0.52128659      3.55824505      2.72699056
O     -1.30265734      3.31952564      2.05087362
O     -1.81191767      2.86262170      1.24059342
O     -1.98809646      2.23880069      0.40126649
O     -1.81171289      1.52012214     -0.35837242
O     -1.30720317      0.79046152     -0.93951493
H     -0.93042264      0.43101315     -1.14664161
O     -0.73283115      0.25209068     -1.63960459
O     -0.25669568     -0.29878699     -2.41063644
O      0.29490575     -1.06840032     -2.88822673
O      0.84717721     -1.96492415     -3.01433214
O      1.32523928     -2.88072469     -2.77469213
O      1.66345647     -3.70576694     -2.20060528
O      1.81361308     -4.34132124     -1.36503061
O      1.75091923     -4.71226152     -0.37349942
O      1.47709876     -4.77642339      0.64903024
O      1.02017456     -4.52985637      1.57373900
O      0.43097786     -4.00731600      2.28399256
O     -0.22318356     -3.27793447      2.68987026
O     -0.86690959     -2.43660916      2.73936610
O     -1.42609999     -1.59218178      2.42486681
O     -1.83718473     -0.85388043      1.78410027
H     -1.97790622     -0.54121582      1.34080978
O     -2.40964650     -0.22252060      1.17924917
O     -3.02683550      0.58494446      0.87636433
O     -3.31579324      1.56837496      0.60428128
O     -3.23922089      2.60410306      0.38965304
O     -2.80535192      3.56194647      0.25197575
O     -2.06692655      4.32142461      0.20116016
O     -1.11462208      4.78676631      0.23629705
O     -0.06575772      4.89883955      0.34577055
O      0.95031933      4.64251728      0.50870501
O      1.80834601      4.04856166      0.69756541
O      2.40274685      3.18979225      0.88158726
O      2.66078497      2.17201516      1.03060881
O      2.55162258      1.12084332      1.11882809
O      2.09016227      0.16604949      1.12801701
O      1.33519070     -0.57459891      1.04979188
H      0.85091144     -0.84622711      0.97389803
O      0.55388592     -1.26779872      1.19326389
O     -0.14304398     -2.05023159      1.35681453
O     -0.93490831     -2.73138826      1.17340850
O     -1.71851398     -3.23162411      0.66312666
O     -2.39169666     -3.49383094     -0.11323277
O     -2.86604685     -3.49055068     -1.06172760
O     -3.07792270     -3.22739569     -2.06697353
O     -2.99637748     -2.74234971     -3.00651708
O     -2.62701453     -2.10103632     -3.76608897
O     -2.01128925     -1.38854462     -4.25383814
O     -1.22134520     -0.69883003     -4.41177318
O     -0.35102753     -0.12301072     -4.22298600
O      0.49580683      0.26198249     -3.71375807
O      1.21822619      0.40298910     -2.95028659
O      1.73079662      0.27724082     -2.03043865
