# Supplementary material for: Discovering privileged topologies of molecular knots with self-assembling models
Source: Nat Commun. 2018 Aug 3;9:3051. doi: 10.1038/s41467-018-05413-z (PMC6076300; doi:10.1038/s41467-018-05413-z)
Supplement: Supplementary file 3 — Supplementary Data 1 [file 41467_2018_5413_MOESM3_ESM.zip › Supplementary_Data_1/MC/4_templates_same_chirality/4_1/knot_1.XYZ]

64
h=0.1 alpha=1.7
H     -1.51143074     -0.25543323     -1.07314994
O     -1.93915273     -0.13068242     -0.73321734
O     -2.55561397      0.03931131      0.11077769
O     -2.85505288      0.10735945      1.12416593
O     -2.79946669      0.06736304      2.18084015
O     -2.39506719     -0.07332110      3.14930231
O     -1.69150707     -0.29479657      3.90904023
O     -0.77569628     -0.56710531      4.36553610
O      0.23902174     -0.85395849      4.46203760
O      1.22698569     -1.11725594      4.18662585
O      2.06586621     -1.32183112      3.57369975
O      2.65190067     -1.43983068      2.69969194
O      2.91281570     -1.45418337      1.67355000
O      2.81682803     -1.36072600      0.62316815
O      2.37660277     -1.16872198     -0.32054055
O      1.64767611     -0.89970764     -1.03994805
H      1.17700522     -0.73714231     -1.29705594
O      0.86997632     -0.92118605     -1.72824521
O      0.08459775     -1.12097554     -2.40979829
O     -0.88063928     -1.10511681     -2.84490279
O     -1.90494198     -0.87357469     -2.98070470
O     -2.86016159     -0.45317502     -2.80162494
O     -3.62675288      0.10573617     -2.33129952
O     -4.10866226      0.73556275     -1.62963595
O     -4.24529020      1.35987683     -0.78535242
O     -4.01903823      1.90293706      0.09507110
O     -3.45750065      2.29912136      0.90065380
O     -2.63002799      2.50109947      1.52973550
O     -1.63909011      2.48572743      1.90263728
O     -0.60751468      2.25692986      1.97158471
O      0.33680964      1.84521126      1.72665754
O      1.07686037      1.30385694      1.19702526
H      1.35237053      0.98937461      0.82385231
O      1.74351534      1.03944734      0.42565450
O      2.35548445      0.89832242     -0.42688729
O      2.73412829      0.46784188     -1.31714865
O      2.83077546     -0.19698100     -2.13563493
O      2.63187420     -1.01194814     -2.78179032
O      2.16068009     -1.87416262     -3.17652093
O      1.47435988     -2.67484335     -3.27204512
O      0.65687194     -3.31287263     -3.05784420
O     -0.19148984     -3.70738924     -2.56197237
O     -0.96658657     -3.80785881     -1.84756292
O     -1.57340372     -3.60036739     -1.00496562
O     -1.93788416     -3.10935421     -0.14049468
O     -2.01615120     -2.39456810      0.63681158
O     -1.79997292     -1.54362637      1.22877025
O     -1.31778741     -0.66110308      1.56028149
H     -0.97620505     -0.22011411      1.61425615
O     -0.67875361      0.00849013      2.03058027
O      0.03441361      0.54662268      2.59896027
O      0.86438734      1.16531012      2.82171435
O      1.70636158      1.78952159      2.67108447
O      2.45403577      2.34353826      2.16581348
O      3.01285343      2.76038331      1.36881099
O      3.31177811      2.99016315      0.37931860
O      3.31214021      3.00628116     -0.67944956
O      3.01245290      2.80874998     -1.67565180
O      2.44859726      2.42418996     -2.48523833
O      1.68935367      1.90251387     -3.00740034
O      0.82783598      1.31071081     -3.17712465
O     -0.03010483      0.72450342     -2.97329038
O     -0.77906324      0.21891748     -2.42129934
O     -1.32720630     -0.14106177     -1.58991251
