# Supplementary material for: Discovering privileged topologies of molecular knots with self-assembling models
Source: Nat Commun. 2018 Aug 3;9:3051. doi: 10.1038/s41467-018-05413-z (PMC6076300; doi:10.1038/s41467-018-05413-z)
Supplement: Supplementary file 3 — Supplementary Data 1 [file 41467_2018_5413_MOESM3_ESM.zip › Supplementary_Data_1/MC/4_templates_same_chirality/8_19/knot_1.XYZ]

68
h=0.3 alpha=1.8
H      0.99434369      0.52776902      1.12028975
O      1.06530423      1.08341836      1.10337984
O      1.08905797      2.09469730      0.81342750
O      0.96311981      2.95619857      0.22243102
O      0.69666015      3.56347341     -0.59459910
O      0.31608949      3.84326329     -1.53492102
O     -0.13818171      3.76248779     -2.48066659
O     -0.61670094      3.33230312     -3.31330228
O     -1.06704075      2.60673340     -3.92817165
O     -1.44023095      1.67604261     -4.24733530
O     -1.69676658      0.65566040     -4.22913306
O     -1.81145467     -0.32797963     -3.87329512
O     -1.77650507     -1.15295165     -3.22097512
O     -1.60248623     -1.71679634     -2.34970116
O     -1.31702854     -1.94909123     -1.36386411
O     -0.96143450     -1.82009069     -0.38191022
O     -0.58561138     -1.34437526      0.47819066
H     -0.39601513     -0.96919307      0.84881057
O     -0.18820933     -0.81522990      1.34598220
O      0.34540181     -0.34259190      2.12005853
O      1.00300215      0.32070313      2.60474729
O      1.69900755      1.09798903      2.74158593
O      2.34312209      1.89861447      2.51478850
O      2.85141615      2.62906466      1.95318245
O      3.15662354      3.20443440      1.12667182
O      3.21639410      3.55884481      0.13766098
O      3.01848955      3.65352581     -0.89150908
O      2.58228497      3.48157274     -1.83357033
O      1.95639172      3.06879340     -2.57194188
O      1.21269345      2.47054181     -3.01503287
O      0.43752695      1.76492702     -3.10747950
O     -0.27891024      1.04323012     -2.83693739
O     -0.85362592      0.39870526     -2.23559614
O     -1.22101524     -0.08486140     -1.37623006
H     -1.31681674     -0.25310751     -0.85031861
O     -1.70883155     -0.53626421     -0.56709748
O     -2.22593495     -1.12868610      0.13216075
O     -2.40476992     -1.73123044      0.97612762
O     -2.22493650     -2.26458220      1.86523815
O     -1.71003860     -2.65791543      2.69438881
O     -0.92478814     -2.85758258      3.36583238
O      0.03293422     -2.83369639      3.80117020
O      1.04408784     -2.58379665      3.95097070
O      1.98307672     -2.13315205      3.80083398
O      2.73315854     -1.53166003      3.37315850
O      3.20076740     -0.84772504      2.72439307
O      3.32699312     -0.15986618      1.93811134
O      3.09480874      0.45291603      1.11475840
O      2.53115950      0.92083200      0.35932747
O      1.70365702      1.19186531     -0.23152133
O      0.71228428      1.23815447     -0.58131997
H      0.16045641      1.17022223     -0.65159624
O     -0.32764664      1.25774348     -0.91267663
O     -1.28988138      1.15438680     -1.32588773
O     -2.20996789      0.71724440     -1.58983664
O     -2.97812200      0.00212289     -1.66640159
O     -3.50319967     -0.90106669     -1.54045033
O     -3.72387910     -1.87933987     -1.22169670
O     -3.61618420     -2.81050037     -0.74350884
O     -3.19642606     -3.57813204     -0.15881540
O     -2.51920184     -4.08588156      0.46638816
O     -1.67069642     -4.26927974      1.06113630
O     -0.75810860     -4.10365102      1.55819998
O      0.10350073     -3.60714087      1.90233474
O      0.80532508     -2.83848955      2.05705850
O      1.25816147     -1.88982548      2.00912741
O      1.40335447     -0.87536226      1.77016072
O      1.21999245      0.08261380      1.37521524
