# Supplementary material for: Discovering privileged topologies of molecular knots with self-assembling models
Source: Nat Commun. 2018 Aug 3;9:3051. doi: 10.1038/s41467-018-05413-z (PMC6076300; doi:10.1038/s41467-018-05413-z)
Supplement: Supplementary file 3 — Supplementary Data 1 [file 41467_2018_5413_MOESM3_ESM.zip › Supplementary_Data_1/MC/4_templates_same_chirality/8_19/knot_2.XYZ]

68
h=0.3 alpha=1.9
H     -0.66260297     -0.14246715      0.51520539
O     -0.61764392      0.34621038      0.78583422
O     -0.22564833      1.26517896      1.27864295
O      0.51821479      2.00802308      1.64725456
O      1.51137306      2.47667186      1.83441548
O      2.61696603      2.61076729      1.80782889
O      3.68266896      2.39596586      1.56459680
O      4.56164361      1.86591135      1.13161870
O      5.13273433      1.09760751      0.56189172
O      5.31713190      0.20082689     -0.07277852
O      5.08921289     -0.69698721     -0.69165411
O      4.48006392     -1.46824939     -1.21616954
O      3.57320604     -2.00278017     -1.58073760
O      2.49310720     -2.22296017     -1.74177026
O      1.38806294     -2.09440581     -1.68367378
O      0.40979978     -1.63069850     -1.42099344
O     -0.30739323     -0.89151659     -0.99641302
H     -0.53584627     -0.44715601     -0.74260229
O     -0.93238402     -0.07174226     -0.86865523
O     -1.72686210      0.70700907     -0.81055894
O     -2.42990020      1.43991251     -0.35272248
O     -2.93970456      2.03196131      0.44138203
O     -3.18105885      2.40752186      1.46203213
O     -3.11566938      2.52073636      2.56834625
O     -2.74743202      2.36183014      3.60766060
O     -2.12189638      1.95845601      4.43652651
O     -1.32000088      1.37189093      4.94044046
O     -0.44694051      0.68860797      5.04959280
O      0.38230172      0.00838278      4.74846947
O      1.05876955     -0.56942956      4.07798575
O      1.49451933     -0.95955984      3.12985879
O      1.63471580     -1.10255265      2.03399281
O      1.46517412     -0.97294391      0.94061207
O      1.01431086     -0.58276317     -0.00040097
H      0.70247328     -0.30313105     -0.37273175
O      0.59267196     -0.07448370     -0.87246275
O      0.08242529      0.31471384     -1.78306577
O     -0.75228885      0.57692436     -2.47264693
O     -1.79741443      0.68318366     -2.84338369
O     -2.90995536      0.62597705     -2.84130739
O     -3.93764329      0.42027298     -2.46372613
O     -4.73988052      0.10146425     -1.75959500
O     -5.20707788     -0.27949992     -0.82278276
O     -5.27572762     -0.66312145      0.22083881
O     -4.93713825     -0.98953674      1.23070739
O     -4.23863000     -1.20675037      2.07090302
O     -3.27702638     -1.27778651      2.62884262
O     -2.18533706     -1.18577461      2.83076459
O     -1.11446371     -0.93626975      2.65187404
O     -0.21244496     -0.55648861      2.11975309
O      0.39590482     -0.09156609      1.31056718
H      0.56183460      0.15574727      0.83583523
O      0.88549492      0.59304421      0.70136444
O      1.54579356      1.31114737      0.16344456
O      2.14412670      1.74703013     -0.66903843
O      2.59221388      1.84484716     -1.68425956
O      2.82243952      1.59525075     -2.74526004
O      2.79715271      1.03667645     -3.70878460
O      2.51384574      0.25005666     -4.44498479
O      2.00549905     -0.65231080     -4.85527840
O      1.33604504     -1.54220820     -4.88590842
O      0.59157484     -2.29313291     -4.53533683
O     -0.13150271     -2.79769663     -3.85445611
O     -0.73972108     -2.98239558     -2.93958948
O     -1.15541151     -2.81772021     -1.91924261
O     -1.32738554     -2.32221394     -0.93642894
O     -1.23797550     -1.55992271     -0.12899958
O     -0.90546449     -0.63158609      0.38931673
