# Supplementary material for: Discovering privileged topologies of molecular knots with self-assembling models
Source: Nat Commun. 2018 Aug 3;9:3051. doi: 10.1038/s41467-018-05413-z (PMC6076300; doi:10.1038/s41467-018-05413-z)
Supplement: Supplementary file 3 — Supplementary Data 1 [file 41467_2018_5413_MOESM3_ESM.zip › Supplementary_Data_1/MC/5_templates_same_chirality/10_124/knot_1.XYZ]

85
h=0.9 alpha=1.8
H      1.06204210      0.12417863     -1.40747103
O      1.59596056      0.15507206     -1.23988876
O      2.50973537      0.42403571     -0.76358244
O      3.19298217      0.92678762     -0.11968190
O      3.56077245      1.58889490      0.62900884
O      3.56693994      2.31634364      1.40680949
O      3.20975334      3.00709095      2.13446288
O      2.53212908      3.56360374      2.73887370
O      1.61635786      3.90484315      3.16209032
O      0.57399310      3.97622242      3.36842562
O     -0.46785644      3.75631426      3.34884210
O     -1.38214527      3.25948382      3.12206244
O     -2.05750213      2.53412349      2.73226883
O     -2.41191494      1.65670665      2.24367410
O     -2.40280810      0.72239086      1.73263141
O     -2.03227409     -0.16667476      1.27825223
O     -1.34681631     -0.91390128      0.95268545
H     -0.88892796     -1.22140156      0.85324210
O     -0.74144616     -1.74682164      0.72560983
O     -0.50669168     -2.65449862      0.22043027
O     -0.33938632     -3.34379563     -0.57397021
O     -0.23977697     -3.72715713     -1.56255784
O     -0.19979225     -3.75461990     -2.62643780
O     -0.20403431     -3.41995236     -3.63746362
O     -0.23167086     -2.76142025     -4.47398334
O     -0.25899499     -1.85708471     -5.03578774
O     -0.26233816     -0.81521036     -5.25642368
O     -0.22097855      0.23903789     -5.11135962
O     -0.11968724      1.17897464     -4.62100002
O      0.04940046      1.89196073     -3.84817808
O      0.28581868      2.29324389     -2.89043500
O      0.58082816      2.33637288     -1.86803446
O      0.91849020      2.01890522     -0.90918505
O      1.27762505      1.38270730     -0.13428639
H      1.46652581      0.94769038      0.16435039
O      1.74815541      0.87860596      0.64395361
O      2.02754282      0.78386610      1.66726227
O      1.94239956      0.72968348      2.72745490
O      1.50112015      0.70225124      3.69632720
O      0.75585996      0.68447553      4.45689595
O     -0.20387355      0.65807597      4.91777360
O     -1.26221916      0.60583179      5.02439761
O     -2.29119853      0.51369798      4.76573491
O     -3.16644173      0.37253099      4.17563764
O     -3.78246942      0.17921231      3.32868349
O     -4.06565379     -0.06296833      2.33101185
O     -3.98326567     -0.34471722      1.30728175
O     -3.54749620     -0.65187866      0.38535421
O     -2.81395882     -0.96717429     -0.31941891
O     -1.87485569     -1.27232631     -0.71836894
O     -0.84764818     -1.55030328     -0.76040571
H     -0.31699274     -1.68040609     -0.63556501
O      0.14811969     -1.94581544     -0.80089938
O      1.08382224     -2.20301634     -1.23964987
O      1.99649083     -2.10660277     -1.77995907
O      2.78646726     -1.66312764     -2.33983460
O      3.36916932     -0.92178961     -2.83487984
O      3.68548400      0.03161228     -3.18866428
O      3.70903102      1.08522130     -3.34211508
O      3.44940444      2.11486760     -3.26077568
O      2.95099370      2.99932580     -2.93903979
O      2.28752924      3.63521074     -2.40084019
O      1.55302274      3.94968110     -1.69670799
O      0.85021527      3.90938987     -0.89756354
O      0.27795286      3.52458197     -0.08600198
O     -0.08095943      2.84783534      0.65385580
O     -0.16993224      1.96760035      1.24669960
O      0.03445451      0.99733136      1.63528382
H      0.25603706      0.49446867      1.74545384
O      0.43352746      0.06901886      2.06419631
O      0.55676549     -0.87320516      2.54504955
O      0.39940904     -1.89505929      2.80048379
O     -0.00603118     -2.87974013      2.78580597
O     -0.59656077     -3.71501201      2.48951348
O     -1.28644220     -4.30699814      1.93470757
O     -1.97772991     -4.59171585      1.17625474
O     -2.57230552     -4.54293855      0.29404491
O     -2.98393435     -4.17541841     -0.61682512
O     -3.14886155     -3.54307363     -1.45773693
O     -3.03364617     -2.73236316     -2.13866828
O     -2.63927019     -1.85166291     -2.58925482
O     -2.00101794     -1.01794892     -2.76743617
O     -1.18414039     -0.34242369     -2.66462419
O     -0.27583742      0.08314796     -2.30675823
O      0.62545707      0.19771465     -1.75111781
