# Supplementary material for: Discovering privileged topologies of molecular knots with self-assembling models
Source: Nat Commun. 2018 Aug 3;9:3051. doi: 10.1038/s41467-018-05413-z (PMC6076300; doi:10.1038/s41467-018-05413-z)
Supplement: Supplementary file 3 — Supplementary Data 1 [file 41467_2018_5413_MOESM3_ESM.zip › Supplementary_Data_1/MC/5_templates_same_chirality/10_124/knot_2.XYZ]

80
h=1.2 alpha=1.7
H      1.54950840     -1.77168726      0.45690702
O      1.36614127     -1.99541819      0.93697929
O      1.00185730     -2.15674210      1.94868859
O      0.64133958     -1.94321412      2.95204132
O      0.29992101     -1.38130376      3.81805173
O     -0.00945269     -0.54102417      4.43490022
O     -0.27784100      0.47281869      4.72190943
O     -0.50142611      1.53372556      4.63962794
O     -0.68199005      2.50931472      4.19476124
O     -0.82669199      3.27786816      3.43933361
O     -0.94717340      3.74354482      2.46418572
O     -1.05810306      3.84835962      1.38762063
O     -1.17534357      3.57943087      0.34061733
O     -1.31396878      2.97059034     -0.54954006
O     -1.48637967      2.09815468     -1.17517128
O     -1.70075446      1.07138676     -1.46165865
H     -1.82833965      0.52561988     -1.46465170
O     -1.90347952      0.03329457     -1.72178631
O     -1.76828935     -0.90168669     -2.26013340
O     -1.27618979     -1.72459743     -2.77291001
O     -0.48407909     -2.35229399     -3.17396061
O      0.51364672     -2.72603212     -3.39109408
O      1.59689218     -2.81880933     -3.37510673
O      2.63487290     -2.63873986     -3.10593218
O      3.50246204     -2.22804052     -2.59514940
O      4.09582968     -1.65775408     -1.88453548
O      4.34542025     -1.01886976     -1.04084401
O      4.22464623     -0.41095071     -0.14746167
O      3.75321120      0.07031020      0.70601409
O      2.99464714      0.34505086      1.43497367
O      2.04837374      0.35922171      1.97037049
O      1.03727208      0.09134128      2.26735101
H      0.53559142     -0.15275256      2.32104588
O      0.04186325     -0.28377471      2.55172771
O     -1.01023780     -0.33736486      2.82097741
O     -2.07949873     -0.14017370      2.81199655
O     -3.04273077      0.26199317      2.50748092
O     -3.78999752      0.79771064      1.92706459
O     -4.23835564      1.37886140      1.12486591
O     -4.34222176      1.91164951      0.18272336
O     -4.09906990      2.30832379     -0.80003328
O     -3.54974712      2.49814564     -1.71899796
O     -2.77336821      2.43623054     -2.47773785
O     -1.87742720      2.10915807     -2.99984631
O     -0.98436199      1.53664927     -3.23849276
O     -0.21625101      0.76910179     -3.18227599
O      0.32044507     -0.11870922     -2.85664914
O      0.54818967     -1.03697713     -2.32073836
H      0.53069832     -1.48975011     -1.99083064
O      0.64088309     -2.01021622     -1.81441419
O      0.98471955     -2.88070853     -1.26096722
O      1.44197193     -3.47865269     -0.47632273
O      1.93240721     -3.73511945      0.45961635
O      2.37164487     -3.62386017      1.44803709
O      2.68170351     -3.16458752      2.38356700
O      2.80074752     -2.42051168      3.16744428
O      2.69081585     -1.49043978      3.71986190
O      2.34256665     -0.49642626      3.98994251
O      1.77644491      0.43148254      3.96209748
O      1.04012704      1.17150257      3.65797533
O      0.20256195      1.62533360      3.13375587
O     -0.65464679      1.73044559      2.47312845
O     -1.44744035      1.46789422      1.77683177
O     -2.09981107      0.86468863      1.15006276
H     -2.36031985      0.44368121      0.88731507
O     -2.71565617      0.26182671      0.49385165
O     -3.22158255      0.04028977     -0.44276129
O     -3.42225368     -0.00728786     -1.51035269
O     -3.28084849      0.09860692     -2.58323423
O     -2.80330137      0.31830497     -3.53505640
O     -2.03756036      0.59791312     -4.25460064
O     -1.06759432      0.87605017     -4.65968036
O     -0.00289775      1.09151878     -4.70741325
O      1.03519465      1.19095440     -4.39958105
O      1.92867338      1.13549522     -3.78240687
O      2.57760393      0.90563943     -2.94077787
O      2.91261736      0.50368269     -1.98763533
O      2.90358060     -0.04656880     -1.04985840
O      2.56336272     -0.70277376     -0.25240573
O      1.94622646     -1.40934801      0.29730292
