# Supplementary material for: Discovering privileged topologies of molecular knots with self-assembling models
Source: Nat Commun. 2018 Aug 3;9:3051. doi: 10.1038/s41467-018-05413-z (PMC6076300; doi:10.1038/s41467-018-05413-z)
Supplement: Supplementary file 3 — Supplementary Data 1 [file 41467_2018_5413_MOESM3_ESM.zip › Supplementary_Data_1/MC/5_templates_same_chirality/10_124/knot_3.XYZ]

90
h=0.9 alpha=1.9
H     -0.92773632      0.92465382     -0.78013406
O     -0.48446743      1.23316984     -0.92991144
O      0.36618684      1.85951500     -0.93773676
O      1.15715007      2.46584133     -0.58741154
O      1.80608224      2.96513792      0.08010035
O      2.24785951      3.28336742      0.98538762
O      2.44246810      3.36844030      2.02021721
O      2.37985455      3.19652893      3.06065376
O      2.08114434      2.77495574      3.98208224
O      1.59608117      2.14130570      4.67431308
O      0.99699732      1.35887047      5.05493868
O      0.37004602      0.50897654      5.07932236
O     -0.19524163     -0.31887263      4.74600896
O     -0.61680898     -1.03784573      4.09690124
O     -0.83002033     -1.57430876      3.21218064
O     -0.79549564     -1.87675049      2.20058822
O     -0.50388395     -1.92202637      1.18624365
O      0.02300314     -1.71816395      0.29360022
H      0.38043806     -1.52165240     -0.09075144
O      0.75800657     -1.28464189     -0.43041414
O      1.24315046     -0.78163869     -1.22262962
O      1.38233175     -0.24433306     -2.12146967
O      1.15822931      0.27993194     -3.01079891
O      0.59755712      0.74539397     -3.77563483
O     -0.23217388      1.11341842     -4.31608526
O     -1.23083904      1.35718150     -4.55945668
O     -2.27783652      1.46492162     -4.46906573
O     -3.24670594      1.44136509     -4.04868574
O     -4.02045710      1.30715324     -3.34208932
O     -4.50575092      1.09634034     -2.42774254
O     -4.64421335      0.85226580     -1.40929374
O     -4.41951120      0.62230081     -0.40300986
O     -3.85933192      0.45210628      0.47631669
O     -3.03202750      0.38009810      1.12928254
O     -2.03832922      0.43279060      1.48392238
O     -0.99913766      0.62158264      1.50443224
H     -0.47468548      0.77529258      1.38023129
O     -0.04145465      1.07622074      1.19087446
O      0.92063243      1.42657351      0.93082913
O      1.96970411      1.45213104      0.80926596
O      2.97961714      1.14251232      0.82319837
O      3.82897483      0.52796437      0.95321580
O      4.41584206     -0.32430404      1.16583656
O      4.67010124     -1.31826914      1.41756627
O      4.56195154     -2.34073149      1.66017001
O      4.10552116     -3.27503741      1.84651903
O      3.35715483     -4.01521899      1.93630348
O      2.40858399     -4.47883895      1.90091846
O      1.37580770     -4.61698312      1.72693137
O      0.38503187     -4.42018959      1.41771014
O     -0.44262859     -3.91959559      0.99301497
O     -1.00583069     -3.18316323      0.48660311
O     -1.23528748     -2.30744155     -0.05786297
O     -1.10216662     -1.40586339     -0.59210808
H     -0.88870316     -0.95879977     -0.85415806
O     -0.67847165     -0.71681074     -1.31388268
O     -0.42918251     -0.04279942     -2.08818615
O     -0.38376427      0.84827462     -2.65378886
O     -0.53183711      1.85589892     -2.93441296
O     -0.83956737      2.86543351     -2.88832398
O     -1.25376869      3.76200684     -2.51338968
O     -1.70834890      4.44443986     -1.84733848
O     -2.13232134      4.83751033     -0.96318626
O     -2.45840947      4.90107082      0.03961422
O     -2.63120168      4.63491512      1.04722832
O     -2.61386797      4.07880326      1.94523797
O     -2.39262430      3.30764202      2.63251067
O     -1.97840334      2.42240518      3.03345820
O     -1.40552934      1.53789409      3.10719898
O     -0.72755752      0.76882212      2.85251345
O     -0.01078243      0.21590981      2.30799197
O      0.67379788     -0.04632388      1.54735705
H      0.99942950     -0.05254292      1.09125610
O      1.47222523      0.06362039      0.81363586
O      2.30759756      0.03891488      0.16747420
O      2.97506112     -0.29143680     -0.58175365
O      3.38604775     -0.87813751     -1.35819067
O      3.48307794     -1.64081703     -2.08268172
O      3.24672808     -2.47777403     -2.68236824
O      2.69798490     -3.27830370     -3.09951972
O      1.89570158     -3.93611675     -3.29853146
O      0.92946395     -4.36222312     -3.27024037
O     -0.09126862     -4.49571889     -3.03303565
O     -1.05043121     -4.31116862     -2.63062974
O     -1.83942204     -3.82168853     -2.12675982
O     -2.37026653     -3.07735659     -1.59746190
O     -2.58628106     -2.15914242     -1.12185424
O     -2.46894383     -1.16909259     -0.77254707
O     -2.04013994     -0.21796116     -0.60684125
O     -1.35950863      0.58821526     -0.65978256
