# Supplementary material for: Discovering privileged topologies of molecular knots with self-assembling models
Source: Nat Commun. 2018 Aug 3;9:3051. doi: 10.1038/s41467-018-05413-z (PMC6076300; doi:10.1038/s41467-018-05413-z)
Supplement: Supplementary file 3 — Supplementary Data 1 [file 41467_2018_5413_MOESM3_ESM.zip › Supplementary_Data_1/MC/5_templates_same_chirality/15n_41185/knot_1.XYZ]

89
h=0.5 alpha=1.9
H      0.47061609     -0.85313965     -1.04167398
O      0.99565669     -0.70355727     -0.91505406
O      1.84945232     -0.19414774     -0.58478508
O      2.44673444      0.55467741     -0.16045314
O      2.71493380      1.44812607      0.31637097
O      2.62133003      2.37389355      0.79776015
O      2.17701378      3.21576165      1.23523450
O      1.43554378      3.86767161      1.58563183
O      0.48646134      4.24656685      1.81633414
O     -0.55555227      4.30245038      1.90921743
O     -1.56456267      4.02443894      1.86284628
O     -2.41863187      3.44208090      1.69264774
O     -3.01458384      2.62177819      1.42904320
O     -3.28049815      1.65874566      1.11376466
O     -3.18441893      0.66548143      0.79480136
O     -2.73822437     -0.24185561      0.52058875
O     -1.99618842     -0.95751154      0.33414336
O     -1.04840872     -1.39894328      0.26785393
H     -0.49823478     -1.50363600      0.28842572
O      0.03730506     -1.56123878      0.44319693
O      1.07904594     -1.48653360      0.52528052
O      2.06196469     -1.17711082      0.33641308
O      2.86681068     -0.66242063     -0.09353991
O      3.39589626      0.00323079     -0.70551971
O      3.58492583      0.74725723     -1.41842581
O      3.41078145      1.48758201     -2.13893646
O      2.89432218      2.14257666     -2.77280906
O      2.09785831      2.64094542     -3.23629209
O      1.11760609      2.93035848     -3.46626663
O      0.07203684      2.98378865     -3.42788951
O     -0.91246881      2.80278409     -3.11881247
O     -1.71692447      2.41728086     -2.56946650
O     -2.24414616      1.88197793     -1.83937699
O     -2.43052038      1.26971363     -1.00995568
O     -2.25370713      0.66264560     -0.17464249
O     -1.73534506      0.14230228      0.57240920
H     -1.33976782     -0.07442909      0.90500698
O     -1.03159893     -0.32813587      1.29837696
O     -0.34054183     -0.92554968      1.81128967
O      0.43201123     -1.61233885      1.98165705
O      1.20024109     -2.29802371      1.78877941
O      1.87885206     -2.89225837      1.25594269
O      2.39340048     -3.31577068      0.44759878
O      2.68930916     -3.50996141     -0.53843907
O      2.73847619     -3.44400008     -1.58284050
O      2.54267777     -3.11855819     -2.55920785
O      2.13335319     -2.56572801     -3.34938176
O      1.56779780     -1.84513639     -3.85774920
O      0.92222504     -1.03672459     -4.02282130
O      0.28253774     -0.23106804     -3.82467910
O     -0.26607395      0.48159141     -3.28738557
O     -0.64944831      1.02227306     -2.47607176
O     -0.81343233      1.33282109     -1.48905008
O     -0.73043916      1.38294678     -0.44590954
H     -0.58487945      1.30240580      0.08925460
O     -0.32964096      1.43372894      0.57058886
O      0.16522476      1.40169920      1.49342397
O      0.63844681      1.01430841      2.34403076
O      1.04249142      0.31872792      3.01519272
O      1.33820159     -0.60055197      3.42142246
O      1.49953861     -1.63195305      3.50931346
O      1.51673514     -2.65032022      3.26400708
O      1.39747791     -3.53207670      2.71099184
O      1.16597695     -4.17018800      1.91301696
O      0.86003399     -4.48712281      0.96249401
O      0.52646498     -4.44424136     -0.02969323
O      0.21543115     -4.04647432     -0.94761587
O     -0.02563509     -3.34172572     -1.68433774
O     -0.15777375     -2.41507226     -2.15486444
O     -0.15521497     -1.37846126     -2.30643535
O     -0.00849953     -0.35715492     -2.12491245
O      0.27437578      0.52543786     -1.63649236
H      0.47292354      0.90135046     -1.27132989
O      0.71685943      1.20333830     -0.86713469
O      0.92714275      1.72845126      0.01467024
O      0.80046917      2.13943290      0.96996628
O      0.35615368      2.37808459      1.88821013
O     -0.34802520      2.40707528      2.66334514
O     -1.22282187      2.21446191      3.20664386
O     -2.15833052      1.81513567      3.45745207
O     -3.03729364      1.24901875      3.39053347
O     -3.74930090      0.57623018      3.01912553
O     -4.20415875     -0.13019405      2.39333662
O     -4.34281210     -0.79314502      1.59407827
O     -4.14449531     -1.34077798      0.72326760
O     -3.62924672     -1.71521214     -0.10851398
O     -2.85548222     -1.87953951     -0.79541109
O     -1.91292156     -1.82229408     -1.24911254
O     -0.91172420     -1.55884029     -1.40954500
O      0.03085007     -1.12951250     -1.25214732
