# Supplementary material for: Discovering privileged topologies of molecular knots with self-assembling models
Source: Nat Commun. 2018 Aug 3;9:3051. doi: 10.1038/s41467-018-05413-z (PMC6076300; doi:10.1038/s41467-018-05413-z)
Supplement: Supplementary file 3 — Supplementary Data 1 [file 41467_2018_5413_MOESM3_ESM.zip › Supplementary_Data_1/MC/5_templates_same_chirality/5_1/knot_1.XYZ]

86
h=1.8 alpha=1.7
H      1.33020116     -2.44730603      1.62340855
O      1.66373205     -2.13251369      1.94574824
O      2.45579384     -1.59025508      2.36634458
O      3.38781766     -1.13050001      2.50149056
O      4.35542069     -0.76862743      2.32513815
O      5.25032482     -0.50929987      1.84534301
O      5.97221119     -0.34595294      1.10338249
O      6.43970340     -0.26151404      0.16923654
O      6.59927680     -0.23027151     -0.86607395
O      6.43111851     -0.22068960     -1.90045228
O      5.95129661     -0.19886111     -2.83190385
O      5.21000093     -0.13221961     -3.56970272
O      4.28604815      0.00689506     -4.04432460
O      3.27825274      0.23820852     -4.21505849
O      2.29460849      0.57135220     -4.07446389
O      1.44046506      1.00480892     -3.64918535
O      0.80699401      1.52607892     -2.99703539
H      0.58372239      1.83267326     -2.58425258
O      0.44914351      2.35907097     -2.44628911
O     -0.02898589      3.27615997     -2.27703304
O     -0.76573768      4.01845700     -2.20995491
O     -1.69402700      4.50478874     -2.21819780
O     -2.72579892      4.68200562     -2.26665842
O     -3.76166898      4.53080082     -2.31583036
O     -4.70180404      4.06782397     -2.32612931
O     -5.45685228      3.34385836     -2.26222690
O     -5.95772567      2.43826102     -2.09691851
O     -6.16316394      1.45027451     -1.81410172
O     -6.06425184      0.48816158     -1.41053925
O     -5.68539522     -0.34264773     -0.89621337
O     -5.08164900     -0.95109886     -0.29323304
O     -4.33268960     -1.27048161      0.36658667
O     -3.53409181     -1.26573375      1.04520776
O     -2.78686491     -0.93727977      1.70253378
H     -2.44282876     -0.64079850      2.03113375
O     -2.23755752     -0.51833123      2.53818940
O     -1.77731055     -0.52974710      3.47965102
O     -1.23291136     -0.84179024      4.31903541
O     -0.62906934     -1.40924406      4.96065721
O      0.00299815     -2.15892893      5.33048263
O      0.62898355     -2.99771408      5.38423487
O      1.21524519     -3.82271381      5.11224167
O      1.73249046     -4.53255166      4.54049424
O      2.15898283     -5.03845943      3.72780172
O      2.48292168     -5.27399571      2.75935252
O      2.70373418     -5.20232010      1.73738775
O      2.83213808     -4.82022656      0.77000751
O      2.88896826     -4.15849446     -0.04066414
O      2.90289567     -3.27851873     -0.60966001
O      2.90728840     -2.26558820     -0.87847224
O      2.93655839     -1.21954796     -0.82145786
H      2.97349323     -0.68404621     -0.65986071
O      3.17206011     -0.17211843     -0.54698423
O      3.49341314      0.82484947     -0.58007173
O      3.69558145      1.79600973     -0.91812984
O      3.72823910      2.65683385     -1.51497393
O      3.55961866      3.33487324     -2.29608679
O      3.17998917      3.77769104     -3.16677698
O      2.60272149      3.95860313     -4.02254587
O      1.86282444      3.87959947     -4.76052849
O      1.01311195      3.57112635     -5.29075539
O      0.11842082      3.08875294     -5.54600279
O     -0.75148775      2.50708751     -5.48915241
O     -1.52956583      1.91160908     -5.11725526
O     -2.15881934      1.38930894     -4.46185450
O     -2.59854791      1.01916666     -3.58553205
O     -2.82880086      0.86350311     -2.57505692
O     -2.85256147      0.96115750     -1.53188550
H     -2.78879342      1.12182012     -0.99863030
O     -2.74949573      1.52449520     -0.61062461
O     -2.80271792      2.11111217      0.25618304
O     -2.98933770      2.42121385      1.23970607
O     -3.25876106      2.41482378      2.25246359
O     -3.55132838      2.08661589      3.20377400
O     -3.80484620      1.46649754      4.00968312
O     -3.96139632      0.61633527      4.60215568
O     -3.97367680     -0.37681858      4.93652402
O     -3.81018073     -1.41025655      4.99637842
O     -3.45864569     -2.37686079      4.79536368
O     -2.92739628     -3.17683057      4.37568525
O     -2.24443269     -3.72860874      3.80348848
O     -1.45436520     -3.97781085      3.16161682
O     -0.61353011     -3.90317928      2.54054192
O      0.21617811     -3.51891059      2.02845853
O      0.97408320     -2.87310123      1.70162875
H      1.33020116     -2.44730603      1.62340855
