# Supplementary material for: Discovering privileged topologies of molecular knots with self-assembling models
Source: Nat Commun. 2018 Aug 3;9:3051. doi: 10.1038/s41467-018-05413-z (PMC6076300; doi:10.1038/s41467-018-05413-z)
Supplement: Supplementary file 3 — Supplementary Data 1 [file 41467_2018_5413_MOESM3_ESM.zip › Supplementary_Data_1/MC/5_templates_same_chirality/5_1/knot_2.XYZ]

91
h=1.0 alpha=1.9
H      1.13356290     -0.83704291      1.14850058
O      0.81525564     -1.29808807      1.13334701
O      0.13638112     -2.08005234      1.35673456
O     -0.58535387     -2.65552354      1.87651549
O     -1.28023797     -2.94644776      2.62132413
O     -1.88181560     -2.90927385      3.49250906
O     -2.33494509     -2.54023431      4.37609505
O     -2.60248488     -1.87580206      5.15660320
O     -2.66979711     -0.98826792      5.73105331
O     -2.54652259      0.02302502      6.02145082
O     -2.26541174      1.04372726      5.98424400
O     -1.87835347      1.95834838      5.61560487
O     -1.45008335      2.66426087      4.95189334
O     -1.05033411      3.08414418      4.06524839
O     -0.74538020      3.17536034      3.05484083
O     -0.59000160      2.93512396      2.03484833
O     -0.62084153      2.40083998      1.12061080
O     -0.85196323      1.64556819      0.41464480
H     -1.05191197      1.19157890      0.15382685
O     -1.42627614      0.82931503     -0.05288102
O     -2.07040173      0.27203575     -0.68278796
O     -2.55244730     -0.07384812     -1.56041951
O     -2.80088214     -0.18244312     -2.58449372
O     -2.77250206     -0.05662828     -3.63597169
O     -2.45766813      0.27229395     -4.59249167
O     -1.88147545      0.74839329     -5.34320609
O     -1.10071020      1.29789345     -5.80222234
O     -0.19696407      1.83811794     -5.91901775
O      0.73325916      2.28751497     -5.68456571
O      1.59024527      2.57554606     -5.13243019
O      2.28316037      2.65123920     -4.33469594
O      2.74106508      2.48936944     -3.39322784
O      2.92151622      2.09351759     -2.42731924
O      2.81571333      1.49563601     -1.55922704
O      2.44956571      0.75217420     -0.89934736
O      1.88055085     -0.06276597     -0.53282952
H      1.52604138     -0.49313966     -0.47614347
O      1.17439046     -0.85666441     -0.71760397
O      0.56737997     -1.69404851     -0.94687861
O      0.08455225     -2.63192085     -0.84934108
O     -0.23385649     -3.55020778     -0.42790814
O     -0.36754668     -4.33121043      0.27522948
O     -0.31861685     -4.87387641      1.18372287
O     -0.11130914     -5.10605286      2.19632265
O      0.21093015     -4.99323543      3.19915604
O      0.59071867     -4.54275203      4.07953443
O      0.96369593     -3.80287438      4.73961756
O      1.26632733     -2.85696471      5.10827710
O      1.44360809     -1.81336775      5.14972136
O      1.45573284     -0.79227328      4.86783519
O      1.28292223      0.08885742      4.30570896
O      0.92782129      0.72953443      3.54041358
O      0.41517871      1.05842410      2.67365532
O     -0.21115408      1.04199861      1.81944331
H     -0.56791264      0.89548522      1.41278750
O     -1.06882009      0.64494483      1.39197841
O     -2.09562380      0.42094380      1.25879282
O     -3.11639678      0.53868823      1.00111185
O     -4.00682678      0.97659402      0.63014870
O     -4.65840630      1.67425579      0.17085261
O     -4.99158971      2.53977144     -0.34111634
O     -4.96543856      3.46088568     -0.86371121
O     -4.58258560      4.31860161     -1.35359662
O     -3.88891553      5.00160971     -1.77140338
O     -2.96800124      5.41978469     -2.08650222
O     -1.93097016      5.51511365     -2.28071772
O     -0.90302951      5.26873048     -2.35053221
O     -0.00828422      4.70320340     -2.30751229
O      0.64531140      3.87979854     -2.17690631
O      0.97904369      2.89105102     -1.99458291
O      0.95298409      1.84954463     -1.80268170
O      0.57083067      0.87426046     -1.64450369
H      0.24032943      0.42512665     -1.58829402
O     -0.05162023     -0.01420528     -1.77767361
O     -0.35189707     -0.92870828     -2.22011999
O     -0.29232246     -1.86567866     -2.71081144
O      0.12135817     -2.72431278     -3.17325765
O      0.84046220     -3.41330570     -3.53439321
O      1.77927280     -3.86192233     -3.73343713
O      2.82543261     -4.02857450     -3.72926289
O      3.85356761     -3.90586366     -3.50538523
O      4.74048936     -3.52147806     -3.07195907
O      5.38013228     -2.93483536     -2.46454817
O      5.69641465     -2.22987797     -1.73981287
O      5.65246387     -1.50489454     -0.96863968
O      5.25508752     -0.86060202     -0.22754596
O      4.55394784     -0.38793313      0.41059822
O      3.63553998     -0.15701035      0.88540596
O      2.61270398     -0.20864319      1.15629578
O      1.61094234     -0.54937981      1.20741227
H      1.13356290     -0.83704291      1.14850058
