# Supplementary material for: Discovering privileged topologies of molecular knots with self-assembling models
Source: Nat Commun. 2018 Aug 3;9:3051. doi: 10.1038/s41467-018-05413-z (PMC6076300; doi:10.1038/s41467-018-05413-z)
Supplement: Supplementary file 3 — Supplementary Data 1 [file 41467_2018_5413_MOESM3_ESM.zip › Supplementary_Data_1/MD/3_templates/3_1/ions.XYZ]

3
ions
Fe 12.2196 13.2599 11.659
Fe 16.0859 12.7814 11.5965
Fe 12.6021 14.7871 16.0164
