# Supplementary material for: Discovering privileged topologies of molecular knots with self-assembling models
Source: Nat Commun. 2018 Aug 3;9:3051. doi: 10.1038/s41467-018-05413-z (PMC6076300; doi:10.1038/s41467-018-05413-z)
Supplement: Supplementary file 3 — Supplementary Data 1 [file 41467_2018_5413_MOESM3_ESM.zip › Supplementary_Data_1/MD/3_templates/3_1/knot.XYZ]

48
h=0.4 alpha=1.6
H 14.137900 14.287700 15.863100
O 13.632900 14.056000 15.936400
O 12.652300 13.649700 15.789300
O 11.764100 13.328200 15.283300
O 11.084500 13.122100 14.480800
O 10.703000 13.047400 13.482200
O 10.671600 13.103400 12.412500
O 10.997700 13.272800 11.405900
O 11.643500 13.524100 10.588500
O 12.530500 13.815100 10.062400
O 13.549800 14.099000 9.892770
O 14.575600 14.329500 10.099700
O 15.481500 14.467200 10.655400
O 16.155900 14.484600 11.487900
O 16.517000 14.369400 12.490200
H 16.565100 14.257500 13.037200
H 16.589800 14.237600 13.069300
O 16.910700 14.054700 13.490800
O 17.283800 13.757000 14.450300
O 17.299600 13.551700 15.501900
O 16.953200 13.454400 16.511300
O 16.285500 13.467000 17.349300
O 15.378300 13.577700 17.908800
O 14.343500 13.762000 18.117500
O 13.309400 13.986100 17.948000
O 12.404200 14.211400 17.420700
O 11.739600 14.398900 16.601300
O 11.396900 14.514400 15.592600
O 11.416600 14.533000 14.521300
O 11.793300 14.441900 13.522200
O 12.476200 14.242300 12.720900
H 12.924800 14.099800 12.416700
H 12.936400 14.079900 12.373800
O 13.154600 13.864400 11.904700
O 13.820800 13.527600 11.135900
O 14.738000 13.318400 10.622800
O 15.790900 13.253200 10.434500
O 16.847000 13.330200 10.598900
O 17.773400 13.529700 11.099200
O 18.453600 13.816400 11.876000
O 18.802388 14.143900 12.834900
O 18.776493 14.460700 13.858300
O 18.380200 14.716600 14.820400
O 17.664700 14.869200 15.603400
O 16.721700 14.889100 16.112000
O 15.671800 14.763800 16.285800
O 14.648900 14.499100 16.106700
H 14.170900 14.313200 15.880800
