# Supplementary material for: Discovering privileged topologies of molecular knots with self-assembling models
Source: Nat Commun. 2018 Aug 3;9:3051. doi: 10.1038/s41467-018-05413-z (PMC6076300; doi:10.1038/s41467-018-05413-z)
Supplement: Supplementary file 3 — Supplementary Data 1 [file 41467_2018_5413_MOESM3_ESM.zip › Supplementary_Data_1/MD/4_templates/3_1/ions.XYZ]

4
ions
Fe 14.0347 6.53385 4.23192
Fe 13.615 5.96507 6.13352
Fe 19.2848 4.13203 5.815
Fe 18.9674 5.19698 6.92684
