# Supplementary material for: Discovering privileged topologies of molecular knots with self-assembling models
Source: Nat Commun. 2018 Aug 3;9:3051. doi: 10.1038/s41467-018-05413-z (PMC6076300; doi:10.1038/s41467-018-05413-z)
Supplement: Supplementary file 3 — Supplementary Data 1 [file 41467_2018_5413_MOESM3_ESM.zip › Supplementary_Data_1/MD/4_templates/3_1/knot.XYZ]

68
h=0.3 alpha=1.7
H 14.862700 6.138930 5.257380
O 14.933700 5.705880 4.908830
O 15.311100 4.857120 4.397080
O 15.959700 4.059330 4.137260
O 16.795400 3.407100 4.166320
O 17.710700 2.976880 4.485240
O 18.588300 2.817450 5.058900
O 19.315500 2.943890 5.820420
O 19.798300 3.335660 6.679560
O 19.973100 3.939150 7.533890
O 19.815000 4.674400 8.281590
O 19.340100 5.445030 8.834110
O 18.604300 6.150260 9.127230
O 17.695800 6.697430 9.129040
O 16.724600 7.013600 8.843900
O 15.808000 7.054590 8.311940
H 15.385700 6.960810 7.955680
H 15.370400 6.987460 7.965060
O 14.829500 6.979200 7.818790
O 13.916700 6.978460 7.278930
O 13.247700 6.990890 6.456170
O 12.905600 7.007520 5.452480
O 12.933000 7.018850 4.392400
O 13.326100 7.016040 3.407450
O 14.035800 6.992000 2.619840
O 14.973600 6.942320 2.127160
O 16.022500 6.865740 1.990280
O 17.051500 6.764380 2.225750
O 17.932400 6.643430 2.803730
O 18.555200 6.510540 3.651730
O 18.842200 6.374820 4.663600
O 18.757400 6.245760 5.712790
O 18.311300 6.132010 6.668120
H 17.948300 6.080660 7.092000
H 17.956100 6.095740 7.108590
O 17.772800 6.032960 7.634430
O 17.172300 5.899480 8.498310
O 16.308800 5.755340 9.096920
O 15.290500 5.611050 9.355440
O 14.244700 5.477180 9.241420
O 13.302200 5.362980 8.768820
O 12.581000 5.275240 7.996260
O 12.171500 5.217470 7.019720
O 12.125200 5.189450 5.960600
O 12.448500 5.187250 4.950580
O 13.101700 5.203710 4.115220
O 14.003800 5.229360 3.558340
O 15.043200 5.253590 3.349050
O 16.090800 5.265950 3.513180
O 17.016800 5.257480 4.030030
H 17.415500 5.242360 4.423550
H 17.446800 5.292460 4.414690
O 17.952700 5.156010 4.613450
O 18.846100 5.099350 5.181940
O 19.556400 5.306270 5.941770
O 19.992300 5.745790 6.802870
O 20.096700 6.357940 7.662540
O 19.854000 7.061260 8.418240
O 19.291600 7.762920 8.980420
O 18.476900 8.370320 9.283600
O 17.508500 8.802570 9.294580
O 16.504500 9.000620 9.016550
O 15.587000 8.934590 8.488720
O 14.867800 8.607490 7.781390
O 14.433500 8.054850 6.987230
O 14.335700 7.340300 6.209730
O 14.583700 6.547640 5.550300
H 14.843400 6.130540 5.280830
