# Supplementary material for: Discovering privileged topologies of molecular knots with self-assembling models
Source: Nat Commun. 2018 Aug 3;9:3051. doi: 10.1038/s41467-018-05413-z (PMC6076300; doi:10.1038/s41467-018-05413-z)
Supplement: Supplementary file 3 — Supplementary Data 1 [file 41467_2018_5413_MOESM3_ESM.zip › Supplementary_Data_1/MD/4_templates/4_1/ions.XYZ]

4
ions
Fe 2.42119 3.41889 9.98693
Fe 2.16509 5.99916 11.4583
Fe 0.544459 2.74841 12.5525
Fe 1.96217 4.39447 13.7305
