# Supplementary material for: Discovering privileged topologies of molecular knots with self-assembling models
Source: Nat Commun. 2018 Aug 3;9:3051. doi: 10.1038/s41467-018-05413-z (PMC6076300; doi:10.1038/s41467-018-05413-z)
Supplement: Supplementary file 3 — Supplementary Data 1 [file 41467_2018_5413_MOESM3_ESM.zip › Supplementary_Data_1/MD/4_templates/4_1/knot.XYZ]

64
h=0.2 alpha=1.6
H 4.261510 3.576560 10.661600
O 4.177340 3.042120 10.515400
O 3.851210 2.025080 10.474800
O 3.342180 1.125270 10.746200
O 2.710440 0.458029 11.292100
O 2.031740 0.109177 12.040500
O 1.387770 0.124206 12.893400
O 0.855827 0.502486 13.739800
O 0.499009 1.197360 14.469400
O 0.358221 2.122030 14.986600
O 0.446990 3.160600 15.223000
O 0.749749 4.182730 15.145600
O 1.223810 5.060150 14.761200
O 1.804790 5.682950 14.115400
O 2.414740 5.973480 13.287200
H 2.717400 5.979400 12.815600
H 2.724530 5.962550 12.776000
O 2.956300 6.101710 12.285100
O 3.253300 6.132620 11.258800
O 3.332070 5.852220 10.230400
O 3.186980 5.292990 9.331210
O 2.840790 4.522720 8.676050
O 2.341730 3.635960 8.348930
O 1.757410 2.742050 8.392240
O 1.166240 1.951180 8.801450
O 0.647501 1.360540 9.525640
O 0.271300 1.041900 10.474000
O 0.089673 1.032580 11.527200
O 0.130000 1.330710 12.552800
O 0.391532 1.895420 13.421800
O 0.845488 2.652100 14.024900
H 1.142120 3.091180 14.207400
H 1.181510 3.121040 14.206500
O 1.521440 3.436790 14.520800
O 2.345600 4.007270 14.891900
O 3.305320 4.476750 14.922400
O 4.277020 4.790330 14.606400
O 5.135630 4.912850 13.981800
O 5.770410 4.833360 13.125600
O 6.098970 4.566530 12.144100
O 6.077740 4.150770 11.159700
O 5.707470 3.643330 10.294900
O 5.033160 3.113130 9.657280
O 4.138320 2.631940 9.325430
O 3.134430 2.265320 9.339310
O 2.146780 2.064320 9.695020
O 1.298580 2.059010 10.345400
H 0.947406 2.136810 10.775100
H 0.942632 2.148300 10.777000
O 0.476914 2.206500 11.083300
O -0.281055 2.564220 11.746500
O -0.783055 3.201210 12.442700
O -0.963455 4.034210 13.087600
O -0.796955 4.955130 13.603900
O -0.302655 5.844740 13.930400
O 0.459243 6.587760 14.030000
O 1.394240 7.087500 13.894200
O 2.386100 7.278100 13.544500
O 3.311350 7.132880 13.029500
O 4.054940 6.667710 12.418700
O 4.524850 5.939010 11.793700
O 4.663740 5.036610 11.238000
O 4.456240 4.072340 10.826300
H 4.217990 3.584220 10.688300
