# Supplementary material for: Discovering privileged topologies of molecular knots with self-assembling models
Source: Nat Commun. 2018 Aug 3;9:3051. doi: 10.1038/s41467-018-05413-z (PMC6076300; doi:10.1038/s41467-018-05413-z)
Supplement: Supplementary file 3 — Supplementary Data 1 [file 41467_2018_5413_MOESM3_ESM.zip › Supplementary_Data_1/MD/4_templates/8_19/ions.XYZ]

4
ions
Fe 3.86257 2.95097 1.34852
Fe 0.724616 -.6858 2.98895
Fe 0.421273 -.1907 0.779933
Fe 4.7315 1.45578 4.58124
