# Supplementary material for: Discovering privileged topologies of molecular knots with self-assembling models
Source: Nat Commun. 2018 Aug 3;9:3051. doi: 10.1038/s41467-018-05413-z (PMC6076300; doi:10.1038/s41467-018-05413-z)
Supplement: Supplementary file 3 — Supplementary Data 1 [file 41467_2018_5413_MOESM3_ESM.zip › Supplementary_Data_1/MD/4_templates/8_19/knot.XYZ]

72
h=0.4 alpha=1.8
H 3.313420 1.728830 1.301930
O 3.848950 1.675220 1.458170
O 4.737930 1.529070 2.004320
O 5.378440 1.332320 2.817320
O 5.692090 1.100080 3.795900
O 5.640620 0.851797 4.818470
O 5.230550 0.608903 5.758030
O 4.512410 0.392162 6.497780
O 3.574550 0.219127 6.945450
O 2.532250 0.101991 7.044570
O 1.513630 0.046087 6.781480
O 0.643886 0.049235 6.186950
O 0.029964 0.102008 5.332400
O -0.252555 0.188891 4.321190
O -0.168855 0.290182 3.275880
O 0.270988 0.384413 2.323230
O 1.013310 0.450981 1.578610
H 1.499470 0.468961 1.300410
H 1.557110 0.453905 1.288590
O 1.814970 0.562646 0.803046
O 2.470060 0.917101 0.057963
O 3.279890 1.421660 -0.388755
O 4.150760 2.007240 -0.481555
O 4.981490 2.594810 -0.208455
O 5.675820 3.105120 0.397683
O 6.154230 3.468370 1.263190
O 6.363700 3.632820 2.282510
O 6.284200 3.571130 3.331230
O 5.931150 3.283700 4.281320
O 5.353570 2.798620 5.016870
O 4.628000 2.168250 5.448280
O 3.849150 1.462780 5.523280
O 3.118260 0.761587 5.233320
O 2.530700 0.143558 4.614660
O 2.164250 -0.322655 3.743850
H 2.078280 -0.490155 3.216000
H 2.075520 -0.501255 3.175990
O 1.837100 -0.843355 2.801630
O 1.368170 -1.247655 1.949210
O 0.929733 -1.300155 0.992682
O 0.583482 -0.996355 0.045181
O 0.379804 -0.375455 -0.781255
O 0.351592 0.484288 -1.389455
O 0.510208 1.475580 -1.709055
O 0.844088 2.474800 -1.704955
O 1.320160 3.357400 -1.382055
O 1.887920 4.013150 -0.784055
O 2.485580 4.359650 0.011370
O 3.047720 4.352440 0.902369
O 3.513260 3.990460 1.775400
O 3.832970 3.316210 2.519110
O 3.975520 2.410470 3.038000
O 3.931330 1.382450 3.264180
H 3.835850 0.830341 3.252850
H 3.839180 0.798249 3.249460
O 3.918340 0.280206 3.448050
O 3.797140 -0.723355 3.744860
O 3.341340 -1.659855 3.903620
O 2.609540 -2.417655 3.896750
O 1.694200 -2.907355 3.717010
O 0.710271 -3.072155 3.378370
O -0.218855 -2.895155 2.914280
O -0.976455 -2.401655 2.373610
O -1.466955 -1.655455 1.814590
O -1.627555 -0.751555 1.297750
O -1.435855 0.195746 0.878394
O -0.912655 1.066760 0.599903
O -0.119555 1.751250 0.488355
O 0.848724 2.161820 0.549347
O 1.876130 2.244700 0.767302
O 2.839210 1.986320 1.107390
H 3.283310 1.719090 1.320540
