# Supplementary material for: Discovering privileged topologies of molecular knots with self-assembling models
Source: Nat Commun. 2018 Aug 3;9:3051. doi: 10.1038/s41467-018-05413-z (PMC6076300; doi:10.1038/s41467-018-05413-z)
Supplement: Supplementary file 3 — Supplementary Data 1 [file 41467_2018_5413_MOESM3_ESM.zip › Supplementary_Data_1/MD/5_templates/10_124/ions.XYZ]

5
ions
Fe 14.6829 17.6438 3.20699
Fe 11.8078 15.4944 2.52038
Fe 16.5517 17.3288 0.56355
Fe 12.4663 15.0688 -2.4181
Fe 14.8302 16.4676 -3.2923
