# Supplementary material for: Discovering privileged topologies of molecular knots with self-assembling models
Source: Nat Commun. 2018 Aug 3;9:3051. doi: 10.1038/s41467-018-05413-z (PMC6076300; doi:10.1038/s41467-018-05413-z)
Supplement: Supplementary file 3 — Supplementary Data 1 [file 41467_2018_5413_MOESM3_ESM.zip › Supplementary_Data_1/MD/5_templates/10_124/knot.XYZ]

80
h=1.3 alpha=1.6
H 13.573600 16.816100 2.707150
O 13.626700 17.370600 2.769850
O 13.985100 18.417100 2.765290
O 14.627100 19.296000 2.567170
O 15.458200 19.908800 2.170500
O 16.360100 20.191200 1.595580
O 17.205300 20.120800 0.885398
O 17.873600 19.720200 0.100183
O 18.267300 19.053900 -0.690236
O 18.323700 18.220500 -1.415536
O 18.023000 17.339800 -2.013536
O 17.390900 16.537400 -2.438136
O 16.495300 15.929200 -2.665736
O 15.437700 15.606300 -2.697336
O 14.340300 15.623300 -2.559336
H 13.811700 15.766500 -2.439636
H 13.802600 15.769400 -2.448236
O 13.314600 16.044100 -2.472336
O 12.290300 16.420900 -2.291936
O 11.302700 16.561200 -1.813736
O 10.482000 16.475000 -1.077036
O 9.937150 16.201100 -0.154136
O 9.741860 15.802200 0.859033
O 9.925420 15.356900 1.854880
O 10.468800 14.949700 2.728150
O 11.307300 14.660300 3.389180
O 12.338400 14.553400 3.775310
O 13.435200 14.670400 3.858900
O 14.462500 15.024200 3.650860
O 15.293700 15.597700 3.199220
O 15.827400 16.345400 2.583030
H 15.962000 16.768400 2.240720
H 15.941400 16.768900 2.260330
O 16.008000 17.291900 2.069980
O 16.189200 18.187000 1.445750
O 16.389100 18.810100 0.553864
O 16.550300 19.091200 -0.503836
O 16.619900 19.003800 -1.604436
O 16.557000 18.568500 -2.619436
O 16.337600 17.849900 -3.431236
O 15.957300 16.948900 -3.948436
O 15.432700 15.989700 -4.116636
O 14.798200 15.103700 -3.926336
O 14.102700 14.413100 -3.413536
O 13.402500 14.015300 -2.655136
O 12.754700 13.970100 -1.759536
O 12.209800 14.292800 -0.852536
H 11.986200 14.587100 -0.431036
H 11.959300 14.597500 -0.390436
O 11.648700 14.928500 -0.061736
O 11.269800 15.571800 0.754620
O 11.248500 16.157700 1.692690
O 11.596200 16.644600 2.623170
O 12.277100 17.003400 3.417680
O 13.213300 17.221400 3.965200
O 14.294100 17.303700 4.186120
O 15.390500 17.272800 4.042460
O 16.371600 17.165600 3.542640
O 17.120900 17.028700 2.740480
O 17.551700 16.912400 1.728280
O 17.617900 16.864500 0.625077
O 17.319500 16.924100 -0.438436
O 16.703300 17.116500 -1.336736
H 16.297800 17.267400 -1.693136
H 16.315000 17.283700 -1.708836
O 15.966900 17.473000 -2.105236
O 15.140600 17.601200 -2.829436
O 14.202000 17.407100 -3.381836
O 13.246000 16.933600 -3.674136
O 12.369500 16.259100 -3.651536
O 11.659400 15.487700 -3.298836
O 11.181500 14.735500 -2.643436
O 10.971900 14.116700 -1.750736
O 11.032500 13.728100 -0.716836
O 11.330800 13.637200 0.344514
O 11.804200 13.873900 1.315900
O 12.367600 14.426000 2.091430
O 12.924600 15.241400 2.590120
O 13.379300 16.234300 2.766280
H 13.543100 16.769100 2.729570
