# Supplementary material for: Discovering privileged topologies of molecular knots with self-assembling models
Source: Nat Commun. 2018 Aug 3;9:3051. doi: 10.1038/s41467-018-05413-z (PMC6076300; doi:10.1038/s41467-018-05413-z)
Supplement: Supplementary file 3 — Supplementary Data 1 [file 41467_2018_5413_MOESM3_ESM.zip › Supplementary_Data_1/MD/5_templates/12n_242/ions.XYZ]

5
ions
Fe 20.1942 10.7977 17.3138
Fe 22.267628 11.3214 18.2719
Fe 22.156416 13.8403 21.9105
Fe 19.2133 14.7269 18.9619
Fe 20.2794 14.0162 20.3578
