# Supplementary material for: Discovering privileged topologies of molecular knots with self-assembling models
Source: Nat Commun. 2018 Aug 3;9:3051. doi: 10.1038/s41467-018-05413-z (PMC6076300; doi:10.1038/s41467-018-05413-z)
Supplement: Supplementary file 3 — Supplementary Data 1 [file 41467_2018_5413_MOESM3_ESM.zip › Supplementary_Data_1/MD/5_templates/12n_242/knot.XYZ]

90
h=0.3 alpha=1.8
H 20.702800 11.875600 18.440900
O 21.163000 11.695700 18.705200
O 21.999000 11.603700 19.337600
O 22.705348 11.837400 20.081800
O 23.191656 12.365100 20.851400
O 23.394656 13.118800 21.557100
O 23.285836 14.003000 22.117096
O 22.874933 14.906100 22.467692
O 22.208735 15.714100 22.570791
O 21.365400 16.324800 22.418680
O 20.444700 16.660100 22.035000
O 19.556000 16.675700 21.471600
O 18.804700 16.366500 20.802800
O 18.279500 15.767500 20.115300
O 18.041000 14.948900 19.498600
O 18.115000 14.008000 19.033200
O 18.488800 13.057100 18.781200
H 18.793200 12.587800 18.747500
H 18.763200 12.561600 18.777300
O 18.904600 12.036900 18.640600
O 19.424500 11.138000 18.470300
O 20.216700 10.446200 18.435700
O 21.182700 10.044000 18.547400
O 22.202623 9.978440 18.798000
O 23.150016 10.255100 19.163100
O 23.907326 10.837600 19.604100
O 24.380326 11.652100 20.073200
O 24.509646 12.596300 20.519300
O 24.278106 13.552100 20.893900
O 23.712786 14.399600 21.157400
O 22.881704 15.032600 21.283600
O 21.885500 15.371000 21.263500
O 20.845100 15.370900 21.105900
O 19.886800 15.029900 20.836300
O 19.126800 14.387500 20.494200
H 18.836900 13.949100 20.299500
H 18.810000 13.938500 20.313800
O 18.431300 13.561800 20.144200
O 17.944600 12.744100 19.695100
O 17.802200 11.868000 19.129900
O 18.022900 11.036900 18.523200
O 18.580500 10.348800 17.955000
O 19.407800 9.883890 17.500300
O 20.404400 9.695170 17.220300
O 21.449300 9.801650 17.154800
O 22.415237 10.186200 17.317200
O 23.184936 10.797500 17.693000
O 23.665076 11.556400 18.241400
O 23.797856 12.365800 18.900600
O 23.568126 13.122200 19.595200
O 23.005190 13.728800 20.245200
O 22.179241 14.106900 20.776400
O 21.192700 14.206200 21.128900
H 20.645600 14.138600 21.229400
H 20.635200 14.116700 21.280700
O 20.149500 14.183300 21.552200
O 19.132000 14.282600 21.801500
O 18.087100 14.332000 21.687200
O 17.142200 14.318700 21.224200
O 16.412500 14.237400 20.470400
O 15.986600 14.091600 19.519300
O 15.916000 13.892200 18.488500
O 16.208700 13.657000 17.505400
O 16.827800 13.408100 16.691800
O 17.696600 13.169300 16.148300
O 18.707800 12.963100 15.942600
O 19.736500 12.808000 16.101100
O 20.655700 12.716400 16.605100
O 21.351800 12.692600 17.393900
O 21.738600 12.733000 18.371700
O 21.767800 12.825700 19.419500
H 21.634900 12.890100 19.960100
H 21.614700 12.849100 19.973100
O 21.638100 12.891200 20.531400
O 21.403900 13.007600 21.550700
O 20.833700 13.154200 22.422865
O 19.996400 13.306300 23.041819
O 18.993700 13.438400 23.332546
O 17.947700 13.527700 23.260306
O 16.985700 13.556500 22.834857
O 16.224700 13.514400 22.109327
O 15.757000 13.399900 21.173600
O 15.639100 13.220400 20.143500
O 15.884300 12.991000 19.146200
O 16.461700 12.733200 18.305100
O 17.299300 12.471900 17.724200
O 18.293400 12.232400 17.475700
O 19.321000 12.037400 17.591000
O 20.255000 11.904000 18.057000
H 20.672200 11.861900 18.428800
