# Supplementary material for: Discovering privileged topologies of molecular knots with self-assembling models
Source: Nat Commun. 2018 Aug 3;9:3051. doi: 10.1038/s41467-018-05413-z (PMC6076300; doi:10.1038/s41467-018-05413-z)
Supplement: Supplementary file 3 — Supplementary Data 1 [file 41467_2018_5413_MOESM3_ESM.zip › Supplementary_Data_1/MD/5_templates/15n_41185/ions.XYZ]

5
ions
Fe 11.8456 14.4696 5.2442
Fe 10.3455 15.1921 5.42341
Fe 15.053 15.2301 4.89971
Fe 9.76018 18.4514 5.91735
Fe 13.6729 20.1398 5.95982
