# Supplementary material for: Discovering privileged topologies of molecular knots with self-assembling models
Source: Nat Commun. 2018 Aug 3;9:3051. doi: 10.1038/s41467-018-05413-z (PMC6076300; doi:10.1038/s41467-018-05413-z)
Supplement: Supplementary file 3 — Supplementary Data 1 [file 41467_2018_5413_MOESM3_ESM.zip › Supplementary_Data_1/MD/5_templates/15n_41185/knot.XYZ]

90
h=0.3 alpha=1.8
H 14.368500 17.288000 5.323230
O 14.559900 17.707800 5.641480
O 14.648700 18.575900 6.229470
O 14.376400 19.451100 6.746420
O 13.775200 20.222500 7.134750
O 12.917700 20.792200 7.352690
O 11.907800 21.086700 7.379330
O 10.868200 21.066700 7.217280
O 9.925350 20.731100 6.892250
O 9.193560 20.117700 6.449980
O 8.761450 19.298400 5.950590
O 8.680820 18.370400 5.461180
O 8.960330 17.444000 5.047670
O 9.564480 16.629500 4.766640
O 10.417900 16.023500 4.658410
O 11.414800 15.696900 4.742110
O 12.431400 15.686500 5.013340
H 12.935500 15.810100 5.224850
H 12.933300 15.785000 5.291720
O 13.461200 15.766500 5.478890
O 14.438000 16.010100 5.785290
O 15.288800 16.588700 6.005680
O 15.907500 17.432300 6.119590
O 16.216200 18.438300 6.119560
O 16.175000 19.484300 6.012140
O 15.787300 20.442900 5.817040
O 15.098600 21.197500 5.564740
O 14.191600 21.656400 5.292730
O 13.175600 21.764400 5.040910
O 12.173400 21.509100 4.846730
O 11.306000 20.922800 4.740530
O 10.678000 20.078500 4.741900
O 10.364500 19.080600 4.857180
O 10.402100 18.052600 5.078790
O 10.784300 17.121500 5.386060
H 11.111800 16.707200 5.573540
H 11.126600 16.702600 5.589220
O 11.328600 16.209700 5.763180
O 11.953900 15.402400 6.017560
O 12.830900 14.837600 6.156260
O 13.852700 14.586600 6.168740
O 14.895000 14.682600 6.059910
O 15.830600 15.115900 5.849580
O 16.545600 15.835500 5.570010
O 16.953100 16.755500 5.261960
O 17.004000 17.765100 4.969680
O 16.692900 18.742700 4.735480
O 16.058800 19.570500 4.594550
O 15.180200 20.149300 4.570640
O 14.165900 20.410100 4.673140
O 13.141200 20.323300 4.895930
O 12.232500 19.901600 5.218130
O 11.552200 19.199000 5.606660
H 11.314400 18.741300 5.825830
H 11.314300 18.743300 5.838650
O 10.923300 18.430200 6.089900
O 10.340000 17.631700 6.449720
O 10.018300 16.646300 6.630530
O 10.001400 15.594200 6.615980
O 10.294900 14.604100 6.413680
O 10.866500 13.797000 6.054260
O 11.649700 13.271400 5.587640
O 12.551900 13.091200 5.076890
O 13.466100 13.278100 4.590490
O 14.283800 13.808500 4.193950
O 14.908300 14.617100 3.941740
O 15.266600 15.603900 3.870610
O 15.318300 16.647600 3.995110
O 15.060700 17.619400 4.305800
O 14.529100 18.399700 4.770380
O 13.792300 18.892300 5.337670
H 13.349500 19.014200 5.658820
H 13.366600 19.037200 5.700680
O 12.995300 19.271700 6.048830
O 12.144800 19.486300 6.630180
O 11.189700 19.382400 7.059540
O 10.249600 18.969400 7.289700
O 9.442270 18.294500 7.297870
O 8.869140 17.437200 7.088520
O 8.602970 16.499200 6.692800
O 8.678840 15.592200 6.164710
O 9.089850 14.824000 5.574510
O 9.788010 14.285600 5.000060
O 10.690100 14.039500 4.517310
O 11.687800 14.112600 4.190940
O 12.661200 14.492500 4.066460
O 13.493300 15.129200 4.164600
O 14.084400 15.941100 4.478780
O 14.364400 16.825300 4.975920
H 14.374000 17.285400 5.295690
