# Supplementary material for: Discovering privileged topologies of molecular knots with self-assembling models
Source: Nat Commun. 2018 Aug 3;9:3051. doi: 10.1038/s41467-018-05413-z (PMC6076300; doi:10.1038/s41467-018-05413-z)
Supplement: Supplementary file 3 — Supplementary Data 1 [file 41467_2018_5413_MOESM3_ESM.zip › Supplementary_Data_1/README.txt]

##############################################################################

Discovering privileged topologies of molecular knots with self-assembly models
		M.Marenda, E.Orlandini & C.Micheletti

##############################################################################

Supporting Materials: XYZ files of knotted structures and VMD state files

##############################################################################

------------------------------------------------------------------------------
				FOLDERS OVERVIEW
------------------------------------------------------------------------------

This folder contains the data files of the Cartesian coordinates for
the representative knotted structures shown in Fig.2 (Monte Carlo) and Fig.3
(Molecular Dynamics) of the main text. The corresponding data files are stored
in the MC and MD directories, respectively, and are in the standard XYZ format.
Each XYZ file is accompanied by an auxiliary state file for a convenient
visualization with the VMD graphical package.
Both the XYZ format and the usage of the VMD files are described below.

------------------
Monte Carlo (MC):
------------------
As in Fig.2, knots are categorised in separate folders by number and chirality of
templates and by their name:
3_templates_same_chirality   --> 3_1
4_templates_same_chirality   --> 3_1, 8_19, 4_1
4_templates_racemic_mixture  --> 4_1, 3_1
5_templates_same_chirality   --> 10_124, 5_1, 15n_41185

Each subfolder contains one or more instances of the same knot type:
- knot_#.XYZ --> cartesian coordinates of the # knot
- state_file_#.vmd --> VMD state file relative to knot_#.XYZ


-------------------------
Molecular Dynamics (MD):
-------------------------
As in Fig.3, knots are cathegorised in separate folders by number and chirality of
templates and by their name:
3_templates --> 3_1
4_templates --> 8_19, 4_1, 3_1
5_templates --> 10_124, 15n_41185, 12n_242

Please, note that each knot is made with templates with the same chirality
except for the 4_1 knot. In that case, two left-handed and two right-handed
templates were used.

Each subfolder contains one or more instances of the same knot type including the
coordinating particles:
- knot.XYZ --> cartesian coordinates of the knot
- ions.XYZ --> cartesian coordinates of the coordinating particles
- state_file.vmd --> VMD state file relative to knot.XYZ and ions.XYZ


------------------------------------------------------------------------------
                                FORMAT OF XYZ DATA FILES
------------------------------------------------------------------------------

-----------
XYZ FILES:
-----------

Cartesian coordinates are provided in the standard XYZ chemical file format
(https://en.wikipedia.org/wiki/XYZ_file_format):

Number_of_particles
comment_line
particle1.type	particle1.x particle1.y particle1.z
particle2.type	particle2.x particle2.y particle2.z
...		        ...		    ...		    ...

For the particle1.type field we used the following fictitious chemical types:
helical beads 				--> particle_type = "O"
patchy particles 			--> particle_type = "H"
coordinating particles (MD)	 	--> particle_type = "Fe"

Note that:
- In case of files containing knots coordinates, the comment line describes the height (unit of helix radius) and the angular span (unit of pi) of the helical template.
- In case of files containing knots coordinates of MC simulations, the two patchy particles are superposed in just one particle.
- The XYZ file can be read by VMD.


-----------------
VMD STATE FILES:
-----------------

The VMD state file allows the visualisation of the knotted structures via 
the Visual Molecular Dynamics software package (http://www.ks.uiuc.edu/Research/vmd/) 
with the same drawing and colouring conventions as in Figs.2  and 3 of the main text.
In particular, knots are represented with spherical beads in MC and with centre lines in MD.


How to load a VMD state file from command line:

- Go with terminal command inside the desired knot folder:
  eg. cd ${path_to_knots_coordinates}/MC/4_templates_same_chirality/8_19/

- launch VMD with the state file as "-e" option parameter:
  eg. ${path_to_VMD_startcommand}/startup.command -e state_file_1.vmd


Note that:
- VMD state files REQUIRE the relative XYZ files (present in the folder).
  In particular in MC the state_file_#.vmd requires the relative knot_#.XYZ file,
  while in MD both the knot.XYZ and the ions.XYZ files are required.
- One should  launch VMD from the folder where the state file is (since this file
  recall the XYZ file/s inside the folder).
